# Supplementary material for: Work stress and burnout among active correctional officers in Puerto Rico: A cross-sectional study
Source: PLoS One. 2024 Oct 24;19(10):e0304886. doi: 10.1371/journal.pone.0304886 (PMC11500846; doi:10.1371/journal.pone.0304886)
Supplement: S1 Dataset — (XLSX) [file pone.0304886.s001.xlsx]

## Sheet: Data Set 
BOCO
age	sex	civil_status	annual_income	years_service	security_level	month_absence	Bo_workshop	min_to_work	shift_work	working_night	over_time	risk_injured	work_activities	traumatic_events	social_life_work	time_avaible_friends	paperwork	eating_healthy	physical_condition	fatigue	health_problems	family_understanding	friends_outside	public_image	negative_comments	social_life_limitations	always_job	stigma_associated_job	PSQ_Score	Stress_Level	emotionally_exhausted_ee	feel_worn_out_ee	feel_fatigued_ee	working_people_ee	burned_work_ee	frustrated_work_ee	work_hard_ee	direct_contact_people_ee	wits_end_ee	score_ee	ee_level	collegues_as_objects_dp	become_callous_dp	emotionally_harder_dp	not_intereste_colleague_dp	blame_problems_dp	score_dp	dp_level	understand_actions_pa
48	0	5	3	4	1	1	0	15	7	7	7	7	4	7	4	7	5	7	7	7	7	7	6	7	7	7	7	7	6.55	High	6	6	6	6	6	6	6	6	6	54	High	6	6	6	5	6	29	High	6
24	0	1	2	1	3	1	0	25	7	7	7	7	2	5	6	6	4	6	7	7	7	4	7	7	7	7	6	6	6.1	High	6	6	6	4	5	4	2	2	0	35	High	6	5	5	1	2	19	High	4
31	1	5	2	1	2	1	0	30	4	6	5	7	4	3	1	6	5	6	4	7	6	6	1	1	1	1	5	6	4.25	High	6	6	6	6	6	5	6	6	5	52	High	0	5	6	0	6	17	High	6
42	1	1	2	4	3	1	0	45	6	2	7	7	3	7	2	7	4	2	2	7	7	7	3	5	5	7	6	7	5.15	High	5	5	5	6	4	4	3	6	4	42	High	5	6	6	3	1	21	High	3
22	1	1	2	1	2	1	0	25	6	4	7	4	1	1	5	6	4	4	6	7	6	6	4	1	3	4	7	6	4.6	High	5	6	6	0	5	4	6	0	6	38	High	0	3	3	2	5	13	High	6
32	0	1	2	2	3	1	0	90	4	1	7	5	5	7	3	5	5	7	7	4	7	5	7	4	4	7	7	7	5.4	High	3	4	5	3	3	3	4	3	5	33	High	4	6	6	3	3	22	High	0
43	1	4	2	4	1	0	0	15	4	1	3	5	4	4	1	3	3	5	2	6	7	6	2	3	2	3	4	3	3.55	High	1	1	1	2	2	0	1	0	0	8	Low	2	2	2	0	0	6	Low	1
23	0	4	2	1	3	1	0	45	4	7	7	7	5	7	7	7	6	7	7	7	7	6	7	7	6	7	7	7	6.6	High	6	6	5	6	6	5	6	5	6	51	High	4	6	6	6	5	27	High	4
32	1	1	2	2	3	0	0	45	4	7	6	7	1	4	5	7	4	7	7	5	7	7	7	4	4	6	7	5	5.55	High	5	6	6	5	5	5	6	5	0	43	High	6	6	6	0	0	18	High	5
48	1	4	3	4	2	1	0	30	7	7	7	7	4	6	7	7	6	7	7	7	7	7	7	7	7	7	7	7	6.75	High	6	6	6	6	6	6	6	6	6	54	High	6	6	6	0	6	24	High	6
42	1	4	2	4	1	0	0	15	5	7	4	7	1	5	3	5	6	6	6	5	7	2	6	2	4	1	4	4	4.5	High	3	5	6	2	4	2	6	0	3	31	High	0	4	6	0	3	13	High	6
51	0	5	2	4	1	0	0	30	3	3	4	3	3	3	2	4	4	6	6	4	5	4	4	4	4	4	4	5	3.95	High	3	3	3	5	6	5	4	3	4	36	High	5	6	6	1	0	18	High	5
43	1	5	3	4	2	1	0	30	4	4	4	4	6	1	1	1	1	1	1	5	5	5	1	2	4	1	1	1	2.65	Moderate	3	2	1	0	2	6	1	3	0	18	Moderate	2	0	6	0	0	8	Moderate	0
28	1	4	2	2	3	0	0	20	6	7	7	7	6	6	4	7	4	6	5	7	7	6	7	7	4	7	7	7	6.2	High	6	6	6	6	6	4	6	6	6	52	High	5	5	6	5	0	21	High	6
36	1	5	2	1	3	1	0	140	4	5	5	4	7	4	5	7	4	5	5	6	4	6	4	4	5	4	7	7	5.1	High	4	5	5	5	5	4	4	4	1	37	High	5	4	6	3	1	19	High	5
51	1	4	3	4	2	0	0	60	4	4	4	4	4	4	4	7	6	4	6	6	6	6	6	5	5	5	6	5	5.05	High	5	5	5	5	5	5	5	5	5	45	High	5	5	5	5	5	25	High	5
51	0	5	3	4	1	1	0	30	4	1	1	4	1	1	4	2	1	7	7	7	7	7	7	7	4	7	7	7	4.65	High	6	6	6	6	6	6	6	6	6	54	High	6	6	6	6	6	30	High	0
43	1	4	2	3	1	1	0	10	4	4	4	5	1	1	2	4	3	5	4	4	6	1	2	2	2	2	4	5	3.25	Moderate	3	3	1	5	3	2	1	3	0	21	Moderate	1	1	3	3	1	9	Moderate	3
46	1	4	3	4	1	0	0	10	6	7	6	7	4	7	6	7	6	7	7	7	7	7	7	7	7	6	7	7	6.6	High	6	6	5	6	5	5	6	6	6	51	High	6	6	6	3	6	27	High	3
30	0	4	2	2	2	0	0	90	4	7	7	7	2	7	3	6	4	1	1	7	4	7	1	4	4	4	7	4	4.55	High	3	6	5	3	6	3	6	2	0	34	High	0	4	3	0	0	7	Moderate	0
50	1	5	2	4	3	1	0	40	7	4	7	4	4	4	5	7	6	7	7	7	6	6	5	5	4	5	7	7	5.7	High	6	6	6	6	6	6	6	5	1	48	High	3	6	6	5	6	26	High	0
54	1	4	3	4	3	1	0	30	6	5	6	7	1	1	4	7	4	4	3	7	6	3	3	4	6	3	5	4	4.45	High	6	6	6	6	5	2	4	3	1	39	High	4	3	6	0	5	18	High	6
33	1	4	2	3	1	1	0	50	6	7	7	7	7	7	6	7	7	4	4	7	7	7	1	1	6	1	7	7	5.65	High	5	6	6	5	6	5	5	1	0	39	High	4	6	6	3	0	19	High	6
27	1	1	2	1	1	1	0	30	4	7	7	7	7	7	4	4	4	7	7	7	7	7	4	4	7	4	7	4	5.8	High	6	6	6	6	6	6	6	6	6	54	High	6	6	6	0	6	24	High	6
42	1	4	2	2	3	1	0	30	3	6	3	5	7	4	1	4	1	2	2	6	6	5	2	4	4	2	2	4	3.65	High	1	3	3	3	3	3	1	1	0	18	Moderate	0	5	3	3	1	12	Moderate	2
51	1	4	3	4	1	1	0	45	6	1	5	7	7	6	6	4	6	4	2	2	6	4	3	5	4	3	3	5	4.45	High	0	1	6	0	1	1	1	1	1	12	Low	1	0	5	0	1	7	Moderate	6
29	1	1	2	2	2	1	0	20	4	7	6	1	5	7	7	7	5	7	7	6	3	5	6	4	3	6	7	2	5.25	High	3	5	2	3	3	3	4	2	6	31	High	0	0	0	0	2	2	Low	6
33	1	4	2	2	1	0	0	30	4	1	3	4	1	1	1	4	4	4	7	4	7	4	4	1	1	4	4	4	3.35	Moderate	4	5	5	3	3	3	4	3	3	33	High	3	3	3	0	0	9	Moderate	3
52	1	4	2	4	3	1	0	40	7	7	6	6	7	7	5	6	2	2	5	7	5	4	4	4	5	4	4	4	5.05	High	5	5	4	6	5	5	5	5	3	43	High	0	4	4	5	6	19	High	6
42	0	1	3	4	1	0	0	30	7	7	7	7	2	1	7	7	7	7	7	7	7	7	7	7	7	7	7	7	6.45	High	6	6	6	6	6	6	6	6	6	54	High	6	6	6	6	6	30	High	6
46	0	5	2	4	2	1	0	60	5	7	5	4	5	5	4	6	4	7	7	5	7	7	2	2	2	3	5	3	4.75	High	6	6	6	3	6	6	6	0	0	39	High	0	5	6	0	0	11	Moderate	4
38	0	5	2	2	2	1	0	30	7	7	7	7	7	7	7	7	7	7	7	7	7	7	7	7	7	7	7	7	7	High	6	6	6	6	6	6	6	6	6	54	High	6	6	6	1	0	19	High	6
34	1	4	2	2	2	1	0	75	7	5	6	7	4	4	5	3	7	4	5	5	6	5	5	3	4	3	6	4	4.9	High	4	3	5	3	5	5	6	4	3	38	High	4	5	5	6	6	26	High	4
37	0	1	2	2	2	0	0	40	7	3	3	3	1	5	6	6	6	7	7	7	7	7	7	7	7	7	7	7	5.85	High	6	6	6	6	6	6	6	6	6	54	High	6	6	6	4	2	24	High	6
43	0	2	2	4	3	0	0	45	7	7	7	7	7	7	2	7	7	7	6	7	7	7	2	6	7	2	7	7	6.15	High	6	6	6	6	6	5	6	6	4	51	High	0	0	0	0	2	2	Low	5
58	1	2	2	4	2	1	0	800	7	7	7	7	6	6	6	7	7	7	7	7	7	7	7	6	6	7	7	7	6.75	High	6	6	6	6	6	4	6	6	6	52	High	6	3	6	0	4	19	High	1
51	1	4	3	4	3	0	0	55	6	6	7	6	4	7	4	6	6	5	6	7	7	5	4	5	5	4	6	5	5.55	High	5	5	6	5	5	4	6	5	5	46	High	2	6	5	0	1	14	High	4
52	1	1	3	4	3	0	0	50	7	7	7	7	6	6	6	7	7	4	4	6	6	7	4	7	6	6	7	7	6.2	High	5	5	4	6	6	6	5	5	5	47	High	1	6	6	3	3	19	High	5
32	1	1	2	3	3	0	0	30	5	5	5	7	1	1	4	7	6	1	7	7	4	3	4	6	6	5	6	2	4.6	High	5	5	5	5	5	5	4	4	4	42	High	5	0	5	6	5	21	High	3
54	0	4	2	4	2	1	0	15	7	7	7	7	7	1	4	6	7	7	7	7	7	7	7	7	7	7	7	7	6.5	High	6	5	6	6	6	5	6	6	3	49	High	6	4	5	3	3	21	High	6
43	1	5	2	3	2	1	0	45	5	5	5	7	3	4	1	4	3	7	7	6	7	6	7	5	6	4	1	5	4.9	High	4	6	3	6	6	6	3	6	4	44	High	3	5	6	1	5	20	High	5
47	1	4	3	4	3	0	0	30	7	4	7	7	7	1	4	4	4	4	4	7	7	7	4	4	4	4	7	4	5.05	High	3	3	6	6	6	2	6	6	3	41	High	6	6	6	3	0	21	High	4
45	1	5	3	4	1	1	0	60	5	7	7	7	5	7	4	7	7	7	7	7	5	4	7	7	7	5	4	4	6	High	5	6	5	6	5	5	6	1	1	40	High	3	6	6	0	1	16	High	0
52	1	4	3	4	2	1	0	20	7	7	7	7	3	7	2	7	4	7	7	7	7	7	4	7	7	7	5	6	6.1	High	6	6	6	6	6	6	5	4	0	45	High	5	6	6	0	0	17	High	4
38	0	4	3	2	3	1	0	35	7	7	7	7	7	5	5	5	5	5	5	7	7	6	6	7	7	7	7	7	6.3	High	6	6	6	6	6	6	6	1	5	48	High	5	5	6	1	1	18	High	0
42	1	4	2	3	2	1	0	25	7	7	7	7	1	1	1	7	4	7	7	7	1	7	1	1	7	7	7	4	4.9	High	5	5	5	0	5	6	6	0	0	32	High	6	6	6	3	0	21	High	1
48	0	2	2	4	2	1	0	15	7	7	7	7	4	7	4	7	7	7	4	7	7	7	4	7	7	4	7	7	6.25	High	6	6	6	6	6	4	6	6	5	51	High	6	6	6	0	4	22	High	6
44	1	1	3	4	2	1	0	45	6	6	6	3	6	7	3	7	3	2	2	7	4	2	2	2	4	2	6	4	4.2	High	5	3	5	2	5	0	5	0	0	25	Moderate	0	5	5	0	0	10	Moderate	6
28	1	1	2	1	2	1	0	15	7	1	6	7	1	7	4	7	3	1	3	7	7	3	3	6	6	2	7	5	4.65	High	3	6	1	6	6	6	6	6	0	40	High	5	6	6	6	5	28	High	1
42	0	5	2	2	2	0	0	40	7	7	7	7	7	7	4	7	6	7	7	7	7	7	7	6	7	6	7	7	6.7	High	6	6	6	6	6	5	6	1	5	47	High	5	6	6	0	4	21	High	5
52	0	5	2	4	1	1	0	55	3	6	3	1	2	5	3	3	2	2	3	2	3	4	1	1	2	2	2	2	2.6	Moderate	1	1	0	0	1	0	5	0	0	8	Low	0	0	0	0	0	0	Low	0
49	1	4	3	4	2	0	0	30	7	4	6	4	3	4	4	5	2	4	4	4	6	4	3	4	3	3	4	4	4.1	High	6	6	4	3	3	0	0	5	1	28	High	0	2	5	0	0	7	Moderate	6
31	1	4	2	2	1	1	0	20	6	3	7	7	1	4	1	4	4	1	4	7	1	3	1	1	1	1	4	1	3.1	Moderate	6	6	4	0	5	0	6	0	0	27	High	0	3	0	0	0	3	Low	0
54	1	4	3	4	3	1	0	40	4	4	7	6	1	1	1	4	5	1	6	5	7	1	4	1	1	7	6	7	3.95	High	6	6	6	6	6	6	6	6	6	54	High	6	6	6	3	6	27	High	6
44	1	5	3	4	2	0	0	70	4	4	6	6	6	5	5	6	4	4	5	6	3	5	4	6	5	6	6	5	5.05	High	5	6	5	5	5	3	4	5	3	41	High	1	5	6	5	3	20	High	6
49	1	4	2	4	3	0	0	140	7	7	7	5	7	7	5	7	7	7	7	7	7	7	4	6	5	7	7	7	6.5	High	6	6	6	5	6	6	6	0	6	47	High	0	0	6	5	1	12	Moderate	5
52	1	5	3	4	2	1	0	50	5	7	7	7	7	7	7	7	6	7	7	7	7	7	7	4	5	6	7	7	6.55	High	6	6	6	6	6	5	6	6	1	48	High	5	6	6	5	1	23	High	6
53	0	1	3	4	2	1	0	60	5	4	6	6	2	6	2	6	5	6	6	6	7	4	4	4	4	4	7	7	5.05	High	5	6	5	6	5	6	5	5	3	46	High	5	5	5	4	1	20	High	6
47	0	2	3	4	3	1	0	45	4	2	7	7	4	7	4	7	4	7	7	7	7	7	7	7	7	7	7	7	6.15	High	6	6	6	6	6	5	6	1	5	47	High	3	4	6	0	1	14	High	3
52	1	4	3	4	1	0	0	45	6	7	7	6	6	7	5	5	6	6	5	6	7	4	4	4	4	4	5	5	5.45	High	5	5	6	6	6	5	6	6	6	51	High	5	4	6	3	3	21	High	3
43	1	4	3	4	2	1	0	60	1	1	7	7	6	7	2	6	6	6	6	7	7	7	3	5	7	6	7	3	5.35	High	1	6	2	4	5	5	6	4	1	34	High	5	1	5	1	1	13	High	2
56	1	4	3	4	3	1	0	40	5	5	5	6	4	4	4	6	5	6	6	6	6	6	4	4	4	4	5	6	5.05	High	5	5	5	5	5	4	4	5	3	41	High	3	4	4	2	2	15	High	4
54	1	4	3	4	2	0	0	20	4	7	7	7	1	1	3	7	4	7	4	7	7	7	4	2	1	7	7	7	5.05	High	6	6	6	5	6	6	6	6	0	47	High	4	5	6	1	0	16	High	6
51	1	4	3	4	1	1	0	15	3	7	7	4	2	3	2	6	4	7	7	7	7	7	4	5	4	7	7	7	5.35	High	3	5	6	6	3	2	0	4	3	32	High	3	2	6	2	0	13	High	3
47	0	4	2	2	3	1	0	20	7	7	7	6	2	7	5	6	4	7	7	7	7	4	4	5	5	4	5	5	5.55	High	5	5	5	5	6	6	4	4	2	42	High	5	6	6	3	0	20	High	4
41	1	5	3	4	2	1	0	35	3	6	7	2	1	4	5	5	1	3	4	6	6	3	1	1	1	1	4	5	3.45	High	5	5	2	0	5	1	6	1	5	30	High	1	3	6	1	0	11	Moderate	5
55	1	2	3	4	2	1	0	25	7	7	7	7	4	1	1	7	5	4	7	7	7	7	7	6	7	7	6	6	5.85	High	6	6	6	5	6	6	3	6	6	50	High	5	5	5	0	0	15	High	3
40	1	4	2	4	2	1	0	20	4	4	6	4	2	3	2	6	4	6	6	5	6	4	6	6	4	5	7	4	4.7	High	1	2	2	1	5	3	3	1	1	19	Moderate	1	2	2	1	2	8	Moderate	5
40	1	4	4	4	1	0	0	30	3	4	3	4	2	4	3	2	2	3	2	3	3	3	3	2	2	3	2	3	2.8	Moderate	1	2	1	2	3	1	2	2	1	15	Low	1	3	2	2	2	10	Moderate	2
41	1	5	2	4	2	0	0	20	2	4	4	4	6	6	4	4	4	3	6	5	4	4	1	4	4	1	7	3	4	High	3	3	3	4	4	5	6	3	0	31	High	0	1	1	0	0	2	Low	5
46	1	4	3	4	3	1	0	30	7	7	7	6	6	5	7	7	4	7	7	7	6	7	5	7	6	5	7	7	6.35	High	3	4	2	1	6	3	6	3	0	28	High	0	2	6	0	0	8	Moderate	3
57	1	4	3	4	1	1	0	35	5	5	6	4	3	3	3	6	3	6	6	6	5	5	5	5	4	4	5	6	4.75	High	4	4	5	5	5	5	4	3	2	37	High	4	2	5	4	2	17	High	3
53	1	4	3	4	2	1	0	20	7	5	7	7	7	7	7	7	7	7	7	7	7	7	7	7	7	7	7	7	6.9	High	6	6	6	5	6	6	6	6	0	47	High	1	1	6	0	0	8	Moderate	6
48	1	1	3	4	3	1	0	25	5	7	7	6	7	7	5	7	6	7	7	6	7	7	6	5	5	7	7	7	6.4	High	5	4	4	5	5	4	6	6	4	43	High	4	5	6	5	6	26	High	4
41	1	5	2	4	1	0	0	45	4	1	7	2	1	1	1	7	1	5	7	7	6	1	1	3	5	7	4	1	3.6	High	4	6	3	6	6	1	6	2	0	34	High	0	4	6	6	0	16	High	0
42	1	1	3	4	2	1	0	50	7	1	7	7	7	7	7	7	7	4	7	7	7	7	4	7	7	7	7	7	6.4	High	6	6	3	6	4	5	6	6	1	43	High	1	0	6	0	6	13	High	6
60	1	5	4	4	2	1	0	30	6	7	7	7	2	7	6	7	7	7	5	7	7	7	5	6	7	7	7	7	6.4	High	6	6	6	6	6	6	6	6	5	53	High	6	6	6	4	5	27	High	4
37	1	5	2	2	3	1	0	30	7	7	7	7	7	7	4	7	7	7	7	7	7	7	4	4	4	4	7	7	6.25	High	6	6	6	6	6	6	6	6	6	54	High	5	6	6	3	6	26	High	6
37	1	4	2	3	1	0	0	50	6	7	7	7	6	3	4	6	6	7	6	7	6	5	6	7	7	6	6	6	6.05	High	5	5	5	5	5	6	5	3	2	41	High	5	4	4	2	1	16	High	5
31	1	1	2	2	1	1	0	18	2	4	5	7	2	7	4	6	5	6	7	6	6	5	4	2	4	1	6	3	4.6	High	5	5	4	4	5	4	4	3	1	35	High	2	6	6	5	1	20	High	3
52	1	4	3	4	2	1	0	15	4	3	5	7	6	4	4	2	4	3	3	3	2	3	3	5	4	3	4	6	3.9	High	6	6	6	5	6	5	5	5	4	48	High	3	5	6	3	4	21	High	5
47	1	4	2	4	2	0	0	45	6	7	7	7	6	7	6	7	5	7	7	7	7	5	5	7	7	6	7	7	6.5	High	5	5	6	6	5	4	5	5	3	44	High	5	6	6	4	6	27	High	5
53	0	4	3	4	1	1	0	40	5	5	3	4	4	1	5	4	4	5	3	3	3	6	4	4	4	4	7	7	4.25	High	2	3	6	6	6	1	2	6	2	34	High	0	6	6	2	2	16	High	6
28	1	1	2	2	2	1	0	45	6	6	6	5	5	5	6	7	5	4	4	7	7	4	3	7	7	4	7	7	5.6	High	6	6	6	6	6	5	5	5	6	51	High	4	0	6	0	0	10	Moderate	3
46	1	5	2	4	3	0	0	30	4	7	7	7	7	7	1	7	4	4	7	7	4	4	4	1	4	4	7	7	5.2	High	6	6	3	6	6	1	6	2	1	37	High	0	1	6	0	0	7	Moderate	1
51	1	2	3	4	1	1	0	70	7	6	6	7	4	7	6	7	6	6	6	7	7	7	7	7	7	7	7	7	6.55	High	5	5	5	5	4	6	6	4	2	42	High	3	5	6	3	4	21	High	6
27	1	5	2	1	3	1	0	20	5	7	7	7	7	7	7	7	7	7	7	7	7	4	4	1	4	7	7	4	6	High	6	6	6	6	6	6	6	5	6	53	High	6	6	6	3	1	22	High	5
53	1	4	4	4	1	1	0	40	4	4	6	7	4	2	2	4	6	6	7	7	7	7	5	5	6	5	7	6	5.35	High	3	3	1	1	3	0	3	1	0	15	Low	3	1	6	3	6	19	High	3
60	1	4	3	4	1	0	0	15	1	1	1	1	1	1	1	1	1	1	1	1	1	1	1	1	1	1	1	1	1	Low	1	1	1	0	1	1	1	0	0	6	Low	0	0	0	0	0	0	Low	0
55	1	1	2	4	1	0	0	25	6	1	1	6	1	4	4	6	2	1	3	5	1	4	1	5	1	1	1	1	2.75	Moderate	3	5	0	6	3	0	6	6	0	29	High	3	6	6	0	0	15	High	6
38	0	1	2	4	1	1	0	30	4	7	4	1	7	7	4	7	4	1	1	7	2	4	1	1	1	1	7	4	3.75	High	4	4	6	4	6	0	4	5	0	33	High	0	0	0	0	0	0	Low	6
39	1	5	2	4	3	1	0	45	6	6	5	6	5	2	4	6	4	6	6	7	6	6	6	6	5	6	5	7	5.5	High	4	5	5	3	4	5	5	6	4	41	High	6	5	6	4	2	23	High	6
57	1	4	3	4	3	0	0	35	6	6	6	7	5	5	5	4	5	5	2	6	5	4	4	5	4	5	5	5	4.95	High	3	3	3	4	3	4	4	4	3	31	High	4	3	4	2	2	15	High	3
38	1	5	2	2	2	1	0	80	7	7	7	7	2	7	5	7	6	7	7	7	7	7	6	7	7	6	7	7	6.5	High	6	6	6	6	6	6	6	5	6	53	High	4	6	6	3	5	24	High	2
29	1	1	2	2	3	1	0	30	4	1	5	7	1	2	3	5	2	7	6	3	6	2	1	4	5	1	2	3	3.5	High	2	4	4	1	2	0	2	6	0	21	Moderate	0	6	5	5	0	16	High	1
45	0	1	2	2	3	1	0	45	4	5	6	7	1	7	3	6	2	4	3	7	7	7	2	7	7	3	7	7	5.1	High	6	6	6	6	6	6	6	5	0	47	High	0	6	6	5	5	22	High	5
34	1	1	2	2	2	1	0	60	7	7	7	7	7	5	1	7	5	5	6	7	7	7	4	1	1	3	7	7	5.4	High	6	6	6	6	6	6	6	6	0	48	High	6	6	6	6	0	24	High	0
45	0	1	2	3	3	0	0	15	3	2	2	7	2	1	2	6	2	7	7	6	6	6	4	6	3	4	7	5	4.4	High	3	3	6	6	6	6	4	6	3	43	High	3	6	6	5	1	21	High	5
28	1	4	2	2	2	1	0	2	7	4	7	7	2	4	6	6	5	7	6	7	7	6	6	7	6	6	6	7	5.95	High	6	6	6	6	6	6	6	6	6	54	High	6	6	6	0	6	24	High	1
47	1	3	3	4	3	0	0	30	7	7	7	7	7	7	4	7	7	7	7	7	7	1	1	4	7	7	7	7	6.1	High	5	5	0	6	3	6	6	6	5	42	High	6	6	6	0	5	23	High	6
36	1	4	2	3	1	1	0	20	7	7	7	5	1	7	4	7	3	7	7	7	7	5	2	2	4	6	7	7	5.45	High	6	6	6	6	6	6	6	5	5	52	High	6	6	6	6	4	28	High	0
39	1	5	2	2	2	1	0	120	5	7	5	7	7	7	7	7	3	5	6	7	7	7	7	7	7	7	7	7	6.45	High	6	6	6	6	6	6	6	6	6	54	High	6	6	6	6	2	26	High	4
35	1	4	2	2	2	1	0	10	7	7	7	7	7	7	5	7	7	7	4	7	7	7	4	5	7	7	7	7	6.5	High	6	6	5	6	6	6	6	5	6	52	High	1	5	6	5	3	20	High	3
35	1	4	2	3	2	1	0	15	7	7	7	7	6	1	3	7	6	7	6	7	7	3	1	3	1	1	7	7	5.05	High	6	6	6	6	6	6	6	2	5	49	High	5	1	6	1	4	17	High	5
47	1	2	2	4	1	1	0	55	6	6	6	7	4	1	5	6	5	7	7	6	6	6	6	3	3	3	7	7	5.35	High	6	6	4	1	6	3	6	6	0	38	High	0	1	1	5	0	7	Moderate	6
52	1	4	2	4	1	1	0	25	4	6	7	5	7	7	5	7	7	7	5	5	6	5	5	5	7	6	5	3	5.7	High	5	3	3	3	4	5	4	3	5	35	High	1	5	3	5	2	16	High	4
45	1	4	2	4	2	1	0	50	6	7	6	7	7	7	4	7	6	7	7	7	7	7	7	6	7	7	7	7	6.65	High	6	5	5	6	6	6	6	6	6	52	High	6	6	6	3	4	25	High	4
48	1	4	3	4	3	1	0	60	5	7	6	7	3	7	4	7	7	7	7	7	7	7	3	7	7	4	7	7	6.15	High	6	5	0	6	5	6	4	6	1	39	High	0	6	6	0	0	12	Moderate	6
40	1	4	2	1	2	0	0	60	4	7	7	7	4	6	4	6	3	4	6	7	6	4	1	4	4	2	5	4	4.75	High	6	6	3	6	5	4	0	4	0	34	High	0	6	6	3	0	15	High	6
44	1	4	3	4	3	1	0	15	4	7	7	3	7	6	4	7	4	4	4	7	5	5	6	3	4	4	7	6	5.2	High	4	4	3	2	6	6	6	4	4	39	High	4	6	6	5	1	22	High	5
30	0	5	2	1	2	1	0	15	6	4	6	7	2	3	7	7	7	7	7	7	4	3	7	7	7	7	7	7	5.95	High	4	4	6	2	5	4	4	2	0	31	High	1	1	2	0	0	4	Low	4
56	1	5	3	4	3	1	0	45	7	7	7	7	7	7	6	7	4	5	7	7	7	7	7	7	7	7	7	7	6.7	High	6	6	6	6	6	6	6	6	5	53	High	6	6	6	1	4	23	High	5
52	1	4	3	4	3	1	0	15	7	7	7	4	1	1	4	4	1	4	3	7	7	1	1	4	4	2	3	3	3.75	High	5	4	5	1	5	5	5	3	0	33	High	0	1	3	1	0	5	Low	3
46	1	4	3	4	3	1	0	30	7	5	7	7	6	6	6	6	6	6	6	7	6	6	7	7	7	6	7	5	6.3	High	5	6	4	5	5	6	4	0	0	35	High	5	6	6	3	0	20	High	6
50	1	1	2	4	2	1	0	50	2	7	7	7	7	7	7	7	5	6	7	7	7	6	7	7	7	7	7	7	6.55	High	6	6	6	6	6	6	6	6	6	54	High	6	6	6	6	6	30	High	6
51	1	5	3	4	2	0	0	95	4	7	5	7	6	7	4	6	5	5	1	7	6	5	1	7	7	1	7	5	5.15	High	4	3	4	4	4	4	3	3	2	31	High	3	4	6	1	4	18	High	1
51	1	4	2	4	2	1	0	65	7	7	7	7	7	4	4	5	4	7	7	7	7	7	7	7	7	7	7	7	6.45	High	6	6	6	5	5	2	6	1	0	37	High	0	1	6	0	5	12	Moderate	5
36	1	4	2	3	2	1	0	10	3	1	1	3	1	1	1	4	1	1	5	4	5	2	1	1	1	1	1	2	2	Low	3	2	0	3	1	3	3	2	3	20	Moderate	0	1	3	1	3	8	Moderate	1
50	1	5	3	4	2	0	0	45	7	7	7	7	4	7	4	7	7	4	7	7	7	1	1	4	7	4	7	7	5.65	High	6	6	6	6	6	6	3	3	1	43	High	6	0	6	2	0	14	High	6
32	1	4	3	2	1	0	0	30	7	7	7	7	7	7	1	7	7	7	7	7	7	7	1	1	1	1	7	7	5.5	High	6	6	6	0	6	0	6	6	0	36	High	0	0	6	0	0	6	Low	0
25	0	1	2	1	2	1	0	30	6	4	7	7	1	4	5	3	7	7	7	7	7	7	7	7	7	5	7	6	5.9	High	6	6	6	2	6	3	6	2	1	38	High	6	5	6	0	3	20	High	6
55	0	5	1	4	2	1	0	50	6	1	7	7	7	7	7	7	7	7	7	7	7	7	7	7	7	7	7	7	6.65	High	6	6	6	6	6	6	6	0	6	48	High	6	6	6	6	6	30	High	6
48	1	4	2	4	2	1	0	40	7	4	7	7	7	7	5	7	7	7	7	7	7	7	7	7	7	7	7	7	6.75	High	6	6	6	6	6	4	4	6	1	45	High	6	6	6	0	5	23	High	6
54	1	4	3	4	2	1	0	20	7	1	4	7	7	7	7	7	1	7	4	7	7	7	7	7	7	7	7	7	6.1	High	6	6	6	6	6	6	6	6	6	54	High	6	6	6	3	6	27	High	6
49	1	5	3	4	3	1	0	55	5	5	7	5	5	6	4	7	5	6	7	7	7	5	4	5	6	4	5	5	5.5	High	6	5	4	6	5	5	5	4	0	40	High	5	6	6	4	2	23	High	4
44	1	5	3	4	2	0	0	20	6	6	7	3	6	7	4	7	4	5	7	7	7	7	1	1	4	1	7	4	5.05	High	6	6	6	3	6	3	6	6	5	47	High	0	1	4	0	0	5	Low	6
31	1	4	2	1	1	1	0	40	7	7	7	7	7	1	7	3	6	3	3	7	7	7	3	7	1	3	3	7	5.15	High	6	6	6	6	6	0	2	0	0	32	High	0	0	6	0	0	6	Low	6
39	1	4	2	4	2	1	0	10	7	7	7	7	7	7	7	7	7	7	7	7	7	7	7	7	7	7	7	7	7	High	6	6	6	6	6	6	6	6	6	54	High	6	6	6	0	6	24	High	0
48	1	4	4	4	3	0	0	45	4	1	7	7	7	7	4	4	4	4	1	7	4	4	4	1	4	4	4	4	4.3	High	6	5	4	1	6	5	6	5	5	43	High	5	5	6	5	5	26	High	2
43	1	1	2	2	2	0	0	120	7	7	7	7	5	3	2	4	5	7	7	7	5	4	4	4	6	3	5	4	5.15	High	4	5	1	5	3	1	6	6	0	31	High	0	1	1	0	6	8	Moderate	3
48	1	5	3	4	3	0	0	60	7	7	7	7	3	7	1	7	1	4	7	7	7	1	1	2	2	1	7	7	4.65	High	5	6	6	1	3	3	6	1	0	31	High	0	1	1	0	0	2	Low	6
23	1	4	2	1	2	1	0	95	4	3	5	5	3	4	2	4	4	4	4	5	5	4	1	3	4	4	5	2	3.75	High	4	3	4	2	4	4	4	4	2	31	High	0	3	2	0	5	10	Moderate	3
52	1	4	3	4	3	0	0	15	7	7	7	7	6	1	5	7	4	6	6	6	7	6	6	7	4	6	6	5	5.8	High	3	4	3	5	4	4	4	6	5	38	High	5	5	5	0	6	21	High	5
44	1	4	2	4	1	1	0	30	7	5	7	7	7	6	6	5	5	7	6	7	7	6	5	6	6	5	6	6	6.1	High	6	6	5	4	5	5	3	5	3	42	High	4	5	5	4	5	23	High	3
44	1	1	2	3	3	0	0	15	5	5	3	6	2	3	2	6	6	4	4	5	7	4	4	2	3	4	6	7	4.4	High	5	3	3	4	5	5	5	3	1	34	High	2	6	6	3	5	22	High	2
43	1	1	2	4	2	1	0	35	4	6	6	7	1	7	4	5	4	7	7	7	7	7	7	3	7	7	7	5	5.75	High	6	6	6	6	6	6	5	6	0	47	High	6	6	6	6	6	30	High	6
40	1	4	3	4	1	1	0	15	5	4	4	7	7	1	1	3	1	7	6	6	6	1	1	7	7	6	6	6	4.6	High	4	5	5	6	6	0	6	6	0	38	High	0	6	6	6	6	24	High	6
43	1	1	2	4	3	0	0	60	3	1	4	7	7	3	4	7	7	7	7	7	7	7	7	7	7	7	7	7	6	High	5	4	4	4	5	4	6	4	4	40	High	4	5	5	4	4	22	High	4
52	1	5	3	4	2	0	0	55	7	3	6	7	4	4	1	7	6	7	7	7	7	4	7	5	7	7	7	7	5.85	High	6	6	6	6	6	6	6	6	6	54	High	4	1	6	3	3	17	High	6
48	1	4	3	4	1	0	0	25	7	7	7	7	5	7	7	7	7	7	7	7	7	7	7	1	7	7	7	7	6.6	High	6	6	6	6	6	6	6	6	6	54	High	6	6	6	6	6	30	High	0
57	1	4	3	4	1	0	0	40	5	4	5	7	4	4	5	6	5	6	3	5	5	6	4	6	5	6	5	6	5.1	High	4	4	4	4	5	5	4	2	0	32	High	4	3	4	0	5	16	High	4
47	1	1	2	4	3	1	0	35	7	7	7	7	7	7	7	7	7	7	5	7	7	7	5	7	5	5	7	4	6.45	High	6	6	6	6	6	1	6	6	6	49	High	6	1	6	6	0	19	High	6
35	1	4	2	3	2	1	0	60	7	7	7	6	7	6	3	7	7	7	7	7	7	3	4	6	3	3	7	3	5.7	High	6	6	6	6	6	6	5	4	4	49	High	1	5	0	3	1	10	Moderate	3
44	1	2	3	4	3	1	0	20	5	7	7	7	7	3	4	4	2	7	4	7	7	2	1	1	1	2	7	7	4.6	High	6	6	6	0	6	1	6	6	1	38	High	0	4	6	0	5	15	High	6
60	0	4	2	4	1	1	0	25	7	7	7	7	6	6	5	7	6	7	7	7	7	6	6	6	6	7	7	7	6.55	High	6	6	6	5	5	6	5	6	6	51	High	5	5	6	1	5	22	High	5
46	1	4	2	4	3	0	0	30	7	7	7	7	7	7	1	4	7	7	7	7	7	7	1	7	7	4	7	7	6.1	High	6	6	6	6	6	3	6	6	6	51	High	0	6	6	0	4	16	High	6
47	1	4	2	4	2	1	0	30	7	5	7	7	5	6	5	6	7	7	6	7	6	6	5	5	4	5	7	6	5.95	High	6	6	6	6	6	3	3	6	3	45	High	6	3	6	0	0	15	High	6
31	0	1	2	2	3	1	0	20	7	7	7	7	4	7	7	7	7	7	7	7	7	7	7	7	7	7	7	7	6.85	High	6	6	6	6	6	6	6	6	6	54	High	6	6	6	1	6	25	High	6
48	1	4	3	4	2	0	0	35	4	7	5	7	7	5	7	7	6	6	7	7	7	6	6	6	6	6	6	6	6.2	High	4	5	4	6	6	3	6	4	3	41	High	0	5	6	0	0	11	Moderate	3
55	1	1	2	4	3	1	0	45	5	7	5	7	1	1	1	5	1	6	7	7	5	1	4	1	6	4	4	5	4.15	High	5	5	6	6	6	6	6	4	6	50	High	5	5	5	0	0	15	High	4
41	1	5	2	4	2	1	0	70	4	1	4	7	7	7	5	5	7	5	6	6	7	5	4	5	6	5	6	5	5.35	High	5	5	6	4	5	4	6	4	6	45	High	5	0	6	6	4	21	High	5
57	1	4	3	4	3	0	0	30	4	7	3	3	1	6	1	4	4	7	6	4	7	3	3	4	5	4	5	5	4.3	High	4	5	5	1	5	3	3	3	6	35	High	0	6	6	6	1	19	High	3
49	1	4	2	4	2	1	0	15	6	7	7	5	5	5	5	5	6	6	5	7	6	5	4	5	5	5	6	6	5.55	High	4	4	4	4	4	6	5	4	3	38	High	3	6	6	3	3	21	High	3
49	1	4	2	2	2	0	0	45	1	2	3	7	4	7	4	1	5	1	4	7	7	2	1	7	4	4	7	7	4.25	High	6	6	6	6	6	6	6	3	6	51	High	6	6	6	3	3	24	High	6
31	0	5	3	1	3	1	0	60	3	5	7	7	1	7	3	7	3	7	7	7	7	7	7	7	7	7	7	2	5.75	High	6	6	6	6	6	6	6	6	0	48	High	4	6	6	0	0	16	High	1
37	0	4	3	2	1	0	0	30	4	3	3	3	3	4	3	3	1	3	4	7	6	6	1	1	3	1	2	7	3.4	Moderate	1	1	1	2	2	2	2	3	3	17	Moderate	1	1	1	1	2	6	Low	2
50	0	5	3	4	1	1	0	25	5	5	7	3	1	1	4	4	5	5	5	7	7	5	5	5	2	5	2	5	4.4	High	3	3	1	5	1	0	5	6	0	24	Moderate	0	0	0	0	0	0	Low	6
43	1	4	3	4	3	1	0	55	4	2	2	4	4	1	3	4	5	4	3	4	4	4	3	3	1	5	7	5	3.6	High	3	2	3	4	3	6	6	3	6	36	High	4	6	6	0	0	16	High	2
46	1	4	2	4	2	1	0	35	6	7	6	7	7	7	3	7	6	7	6	7	7	4	3	2	2	4	5	5	5.4	High	5	5	5	5	5	5	6	6	0	42	High	0	3	6	0	5	14	High	5
42	1	4	3	4	2	1	0	30	4	5	5	5	5	2	3	4	3	4	4	4	5	4	3	3	3	3	4	5	3.9	High	4	2	2	2	5	4	4	3	1	27	High	2	5	5	4	1	17	High	3
50	1	4	3	4	1	1	0	20	7	4	7	7	7	7	5	7	4	7	7	7	7	5	4	4	5	4	7	6	5.9	High	6	6	6	6	6	1	6	6	0	43	High	1	6	0	0	3	10	Moderate	5
39	1	4	1	3	2	1	0	60	4	7	6	6	6	6	4	6	5	7	6	6	7	3	5	5	7	6	4	6	5.6	High	3	5	5	5	5	2	5	4	1	35	High	1	0	0	0	0	1	Low	5
42	1	4	2	3	1	1	0	120	4	1	1	6	3	4	4	3	3	4	5	4	6	3	1	1	3	1	5	1	3.15	High	1	3	1	1	2	0	2	0	0	10	Low	0	5	0	0	0	5	Low	5
51	1	4	3	4	1	1	0	25	4	7	5	5	7	1	5	5	3	4	3	4	3	3	3	5	3	4	4	4	4.1	High	0	1	1	0	1	1	0	0	1	5	Low	3	5	6	1	1	16	High	1
53	1	2	3	4	3	0	0	15	7	4	7	6	7	4	3	3	2	3	2	4	6	5	4	1	1	1	1	5	3.8	High	5	4	6	5	4	6	6	5	6	47	High	4	5	4	4	6	23	High	6
41	1	1	2	2	3	1	0	50	7	1	7	7	1	1	7	1	1	1	1	7	7	1	1	1	7	1	1	1	3.1	Moderate	2	0	2	0	0	0	6	0	0	10	Low	0	0	0	0	0	0	Low	1
46	1	4	3	4	2	0	0	5	4	3	6	5	3	1	1	2	2	4	5	4	5	2	4	5	7	3	2	2	3.5	High	2	1	1	2	1	3	1	1	1	13	Low	4	4	3	3	4	18	High	3
53	1	1	2	4	3	1	0	15	4	7	7	7	7	7	4	7	7	4	4	7	5	4	1	5	7	5	4	4	5.35	High	6	6	6	6	6	6	6	6	5	53	High	5	1	6	6	1	19	High	2
32	1	1	2	2	1	1	0	20	7	7	7	4	2	7	7	7	3	7	7	7	7	7	7	7	4	7	7	7	6.25	High	6	6	3	6	6	6	6	6	6	51	High	2	6	6	3	3	20	High	6
36	0	1	2	3	3	1	0	45	5	7	6	4	7	6	6	6	1	7	7	7	7	7	3	1	1	7	7	7	5.45	High	5	6	4	0	6	6	5	1	1	34	High	0	3	2	0	0	5	Low	6
45	1	2	2	4	3	1	0	20	7	7	7	7	4	7	7	7	7	7	7	7	7	7	7	7	7	7	7	7	6.85	High	6	6	6	5	6	6	6	6	6	53	High	3	6	6	1	1	17	High	6
52	0	4	3	4	1	0	0	15	1	1	1	1	1	1	1	1	1	1	1	1	3	1	1	1	1	1	2	1	1.15	Low	2	4	5	2	5	5	6	1	2	32	High	0	0	0	0	0	0	Low	6
32	0	1	2	2	2	1	0	15	5	7	7	6	7	7	5	7	4	6	7	7	7	4	3	7	4	7	3	7	5.85	High	4	6	5	3	5	4	5	4	3	39	High	3	5	6	0	5	19	High	3
57	0	2	3	4	2	1	0	20	5	3	4	7	3	1	1	3	4	2	7	4	7	2	1	1	1	1	1	3	3.05	High	3	3	6	6	3	6	0	3	0	30	High	6	6	6	3	0	21	High	0
30	1	4	2	2	1	1	0	50	4	5	4	6	2	4	2	7	6	7	6	7	6	5	2	3	7	5	6	5	4.95	High	5	6	5	6	6	6	4	4	3	45	High	2	4	5	2	0	13	High	5
39	1	1	2	4	2	1	0	50	5	7	7	7	3	4	4	6	5	5	7	7	5	7	4	4	4	4	7	5	5.35	High	6	6	6	5	6	5	6	5	5	50	High	1	5	5	5	3	19	High	4
47	1	4	3	4	1	1	0	20	5	7	4	2	6	4	7	7	2	7	7	7	7	5	2	2	5	5	7	7	5.25	High	6	6	6	5	6	5	2	6	6	48	High	4	6	6	6	4	26	High	4
54	1	5	3	4	2	0	0	25	5	7	7	7	7	7	6	7	7	2	1	7	7	7	5	6	7	6	6	7	6.05	High	6	6	6	5	6	5	6	5	5	50	High	5	6	6	5	0	22	High	5
47	0	4	3	4	1	0	0	59	7	7	7	7	7	7	1	7	7	7	1	7	7	7	7	3	3	7	7	7	6	High	6	6	6	6	6	6	6	6	1	49	High	6	6	1	5	6	24	High	1
41	1	4	3	4	2	1	0	20	6	4	6	7	4	7	2	6	3	7	6	7	7	6	3	7	7	3	5	6	5.45	High	5	5	6	3	4	5	6	4	1	39	High	1	3	5	4	2	15	High	4
44	1	4	3	4	1	1	0	15	5	7	7	7	7	1	1	7	7	1	7	7	7	1	1	7	7	7	4	1	4.95	High	5	5	5	5	5	6	6	6	0	43	High	5	1	6	0	6	18	High	5
24	0	5	2	1	1	1	0	25	7	1	1	7	1	7	1	7	7	1	1	7	7	7	1	1	1	1	1	1	3.4	Moderate	6	6	3	0	6	0	0	6	0	27	High	0	0	0	0	6	6	Low	6
51	1	2	3	4	1	1	0	80	7	7	7	7	1	7	7	7	7	1	1	7	7	7	1	7	1	1	7	7	5.2	High	3	6	6	6	6	3	6	6	0	42	High	0	5	6	0	6	17	High	6
48	0	4	3	4	1	1	0	59	7	7	7	7	7	7	1	7	7	1	1	7	7	7	1	1	7	1	7	7	5.2	High	5	6	6	6	6	6	6	6	0	47	High	0	6	6	0	6	18	High	6
55	1	4	3	4	1	1	0	50	7	7	7	7	7	7	1	7	7	1	1	7	7	7	1	1	1	1	7	7	4.9	High	6	6	6	6	6	3	6	6	0	45	High	6	6	6	3	6	27	High	6
59	1	4	3	4	1	1	0	40	7	7	7	7	1	7	1	7	7	1	1	1	7	1	1	7	7	1	4	7	4.45	High	6	6	6	6	4	0	0	0	0	28	High	0	6	6	0	6	18	High	6
55	1	4	3	4	2	1	0	15	7	1	7	7	1	1	3	7	4	5	5	7	5	7	4	5	5	6	7	5	4.95	High	4	4	5	3	3	6	6	0	0	31	High	4	1	4	0	2	11	Moderate	4
50	1	4	3	4	1	1	0	65	7	4	7	6	3	1	5	7	5	5	5	7	4	2	2	2	2	2	6	7	4.45	High	6	6	6	4	6	6	6	6	6	52	High	1	6	6	1	4	18	High	6
51	1	5	2	4	3	1	0	30	6	6	6	7	5	4	4	6	4	7	7	7	7	4	4	6	7	5	5	4	5.55	High	6	6	6	6	6	6	6	6	6	54	High	6	6	6	6	2	26	High	6
58	1	4	3	4	1	0	0	60	5	6	5	3	2	4	1	6	3	4	3	3	4	4	1	4	2	1	6	4	3.55	High	3	5	4	3	3	0	3	3	1	25	Moderate	0	1	2	0	1	4	Low	3
49	1	1	2	4	3	0	0	20	6	6	6	7	1	7	5	6	1	6	6	6	6	4	4	6	7	6	6	7	5.45	High	5	6	6	6	6	6	6	6	0	47	High	0	0	2	0	0	2	Low	5
34	1	4	2	2	2	1	0	60	4	5	7	1	1	4	7	7	4	6	7	7	7	5	3	1	3	5	7	7	4.9	High	5	2	1	6	4	3	1	0	0	22	Moderate	3	6	6	5	0	20	High	6
31	0	5	2	2	3	1	0	30	7	6	7	7	1	4	1	4	1	4	3	7	7	1	1	1	7	1	7	5	4.1	High	6	6	6	6	5	6	2	6	6	49	High	1	6	6	3	6	22	High	6
40	1	1	3	1	1	0	0	1	4	1	1	1	1	1	4	1	1	1	1	1	5	1	1	1	1	1	1	1	1.5	Low	1	0	0	0	0	0	0	0	0	1	Low	0	1	1	6	0	8	Moderate	1
42	1	4	2	4	2	0	0	10	7	7	7	7	7	5	7	7	5	6	6	7	7	7	6	7	7	7	7	5	6.55	High	6	6	6	6	6	6	4	6	0	46	High	6	6	6	6	6	30	High	6
47	0	4	2	4	1	0	0	1	4	1	4	7	1	1	4	7	6	2	1	6	5	4	1	5	1	1	6	5	3.6	High	6	5	6	5	6	2	3	2	5	40	High	0	5	6	0	1	12	Moderate	6
49	1	4	1	3	3	1	0	30	3	1	2	7	1	1	5	3	3	1	1	4	3	3	5	3	4	2	4	2	2.9	Moderate	3	4	4	4	3	2	4	2	2	28	High	2	1	4	3	3	13	High	2
40	1	2	3	4	2	1	0	15	4	7	7	7	7	7	7	7	4	7	4	7	7	4	4	4	7	4	7	7	5.95	High	6	6	6	5	6	5	4	6	5	49	High	6	6	6	6	6	30	High	5
40	1	1	3	4	3	1	0	120	7	7	6	7	7	7	7	7	6	7	7	7	7	7	7	5	7	7	6	7	6.75	High	6	6	6	6	6	3	4	4	2	43	High	6	5	6	4	2	23	High	6
34	1	1	2	1	3	1	0	10	4	7	7	1	1	1	4	7	1	1	4	7	1	6	1	1	1	1	6	1	3.15	Moderate	4	4	3	1	6	4	4	6	0	32	High	0	5	0	6	0	11	Moderate	3
38	1	4	2	3	2	1	0	30	7	7	7	7	7	7	7	7	4	6	7	7	7	7	7	7	7	7	7	7	6.8	High	6	6	6	6	6	0	0	6	0	36	High	6	6	6	6	6	30	High	6
38	1	4	2	1	3	1	0	55	7	7	7	7	7	7	7	7	7	7	7	7	7	7	7	6	7	7	7	7	6.95	High	6	6	6	6	6	6	6	0	0	42	High	6	0	6	6	6	24	High	6
41	1	4	2	4	3	1	0	45	4	2	3	4	1	1	1	1	3	3	4	4	1	1	1	1	1	1	1	1	1.95	Low	0	1	0	1	0	0	2	0	0	4	Low	0	0	1	0	0	1	Low	0
60	0	4	2	4	2	1	1	1	3	1	6	7	6	5	5	6	4	3	4	4	7	2	5	7	2	4	5	5	4.55	High	4	6	6	6	6	4	3	1	2	38	High	0	0	1	0	0	1	Low	4
42	1	4	2	4	3	1	0	50	6	6	6	7	3	1	3	2	6	1	2	6	6	6	3	3	3	3	5	4	4.1	High	4	4	4	5	6	3	3	4	1	34	High	3	5	5	2	2	17	High	4
37	1	1	2	1	3	1	0	100	7	7	7	4	1	7	7	7	7	7	7	7	7	7	7	7	7	7	7	7	6.55	High	6	6	6	6	6	6	6	0	6	48	High	6	6	6	0	6	24	High	1
36	1	4	3	3	2	1	0	30	4	7	6	7	5	5	6	6	5	7	7	7	6	5	3	2	4	6	5	5	5.4	High	4	4	2	3	4	3	3	2	0	25	Moderate	0	6	6	5	5	22	High	3
39	1	2	3	4	1	1	0	70	7	7	7	7	7	7	7	7	4	7	7	7	7	7	7	7	7	7	7	7	6.85	High	6	6	6	6	6	6	6	6	0	48	High	3	6	6	6	6	27	High	6
43	1	5	3	4	2	0	0	60	3	7	7	5	7	7	4	4	4	4	4	7	7	7	4	7	5	4	5	5	5.35	High	3	3	3	3	3	3	3	3	3	27	High	3	3	3	3	3	15	High	3
48	1	4	3	4	1	1	0	70	7	7	7	7	7	7	1	7	3	7	7	7	7	4	1	1	7	7	7	7	5.75	High	6	6	6	3	6	0	6	3	0	36	High	6	6	6	0	6	24	High	6
51	1	4	3	4	3	1	0	60	7	6	7	7	4	7	2	7	4	7	7	7	7	7	4	4	7	5	7	4	5.85	High	6	6	6	3	6	3	6	5	3	44	High	3	6	6	0	5	20	High	3
42	1	4	2	4	2	1	0	25	5	4	6	5	5	3	4	3	3	2	2	6	5	5	2	5	5	2	2	2	3.8	High	5	4	3	4	4	3	3	2	2	30	High	3	3	3	0	1	10	Moderate	3
53	1	4	3	4	2	1	0	30	6	7	7	7	7	7	6	7	7	7	7	7	7	7	7	7	7	7	7	7	6.9	High	6	6	6	6	6	5	5	6	6	52	High	6	6	6	6	6	30	High	3
53	1	5	3	4	1	1	0	30	1	1	1	1	1	1	1	1	1	7	5	5	5	1	1	1	1	1	5	1	2.1	Moderate	2	1	0	0	0	0	0	0	0	3	Low	0	0	0	6	0	6	Low	6
25	1	1	2	1	3	1	0	50	4	4	6	5	1	5	1	2	1	1	4	4	4	1	1	1	1	1	1	1	2.45	Moderate	2	4	0	3	3	0	0	3	0	15	Low	0	0	0	0	6	6	Low	6
54	1	1	3	4	3	0	0	35	1	1	1	1	1	3	1	1	1	1	1	1	1	1	1	1	1	1	1	1	1.1	Low	0	0	0	0	0	0	0	0	0	0	Low	0	0	0	0	0	0	Low	6
53	0	1	2	2	3	0	0	45	2	2	2	3	2	1	1	2	2	2	3	2	3	2	2	1	2	2	3	1	2	Low	1	5	4	0	5	0	5	0	0	20	Moderate	0	6	6	1	0	13	High	6
46	1	1	2	4	2	1	0	35	7	7	6	4	4	6	3	2	7	2	2	7	6	6	4	3	3	3	6	6	4.7	High	6	6	5	6	5	4	5	6	1	44	High	0	3	5	2	6	16	High	6
42	1	1	2	3	3	1	0	30	6	6	6	5	4	6	4	4	4	5	4	6	5	4	4	4	4	5	4	4	4.7	High	3	3	2	5	3	4	3	2	2	27	High	2	3	3	3	2	13	High	2
46	1	4	3	4	3	1	0	25	7	4	7	7	7	7	1	4	4	7	7	7	7	1	1	4	5	1	7	1	4.8	High	6	6	6	5	6	5	6	5	5	50	High	0	6	6	5	0	17	High	6
41	1	5	2	3	3	1	0	50	7	7	3	5	4	1	1	2	4	1	2	2	4	1	1	1	2	1	4	1	2.7	Moderate	3	1	1	0	2	0	2	0	0	9	Low	0	0	3	0	3	6	Low	2
55	0	1	2	4	3	0	0	15	7	6	6	5	5	3	7	6	5	3	3	7	5	5	4	5	4	3	3	3	4.75	High	6	6	6	6	6	3	6	6	5	50	High	3	5	5	4	4	21	High	6
47	1	4	3	4	1	1	0	25	3	3	2	4	2	1	1	6	2	5	3	3	1	1	1	1	1	1	1	1	2.15	Moderate	1	1	2	3	3	1	1	1	0	13	Low	0	2	2	0	0	4	Low	2
49	1	1	3	4	3	1	0	45	7	7	7	7	7	7	5	6	6	4	7	7	7	7	3	4	3	4	7	7	5.95	High	6	6	6	6	6	4	6	5	4	49	High	2	2	1	0	0	5	Low	6
45	1	4	3	4	3	0	0	12	4	6	4	7	4	4	4	4	1	7	7	3	7	4	1	1	1	1	3	1	3.7	High	1	1	2	1	1	2	2	1	0	11	Low	3	1	4	0	5	13	High	5
54	1	1	3	4	3	0	0	45	5	5	5	5	4	1	1	1	1	1	1	5	1	1	1	1	1	1	1	1	2.15	Moderate	2	0	0	0	0	0	2	6	0	10	Low	0	0	0	0	0	0	Low	0
60	1	4	3	4	3	1	0	15	7	7	7	7	7	7	5	6	7	1	7	7	7	7	3	1	7	7	7	1	5.75	High	5	5	6	0	6	3	6	3	1	35	High	0	6	6	6	6	24	High	1
23	1	1	2	1	3	1	0	10	4	2	5	3	3	3	3	4	3	3	5	4	2	3	3	3	3	3	4	3	3.3	Moderate	1	1	2	2	2	2	1	2	0	13	Low	0	2	2	1	0	5	Low	2
35	0	5	3	1	3	1	0	95	5	7	7	5	4	3	5	7	4	7	7	7	7	7	7	7	7	7	7	7	6.2	High	6	6	6	6	6	6	6	6	3	51	High	0	3	1	0	6	10	Moderate	6
48	1	4	3	4	3	1	0	35	5	7	4	5	4	3	4	4	6	4	4	5	5	4	3	2	3	2	3	3	4	High	5	5	6	2	4	2	4	2	2	32	High	1	4	2	5	1	13	High	3
42	0	1	2	3	3	1	0	30	4	3	3	2	3	3	1	1	2	2	3	3	4	3	3	4	3	3	2	4	2.8	Moderate	1	1	1	0	1	0	1	0	0	5	Low	0	0	0	0	0	0	Low	1
40	1	4	2	4	3	0	0	45	5	3	7	7	1	1	1	3	5	3	3	7	2	3	2	2	7	2	7	3	3.7	High	3	6	4	2	2	1	4	1	0	23	Moderate	4	1	2	0	1	8	Moderate	2
39	1	2	2	1	3	0	0	45	2	6	7	3	4	7	2	7	4	3	7	7	5	6	1	5	5	3	4	4	4.6	High	2	3	5	1	5	3	3	2	2	26	Moderate	1	6	6	5	3	21	High	3
36	1	1	2	2	3	1	0	30	4	5	4	6	3	5	2	6	4	6	6	6	6	4	4	3	3	5	6	6	4.7	High	5	5	5	5	5	5	5	4	3	42	High	4	6	6	0	2	18	High	4
52	1	4	3	4	3	0	0	30	5	7	4	7	3	1	3	3	1	3	2	3	7	3	2	2	7	3	4	4	3.7	High	5	6	0	0	0	0	1	5	0	17	Moderate	0	6	1	3	0	10	Moderate	6
56	1	4	3	4	1	0	0	45	1	1	7	3	1	1	1	4	1	1	5	4	1	4	1	4	1	1	1	1	2.2	Moderate	2	1	0	0	2	0	0	0	0	5	Low	0	0	0	0	0	0	Low	1
43	1	5	2	4	3	0	0	90	7	7	7	7	7	1	7	7	7	6	7	7	7	7	5	5	7	4	7	5	6.2	High	6	6	6	4	6	4	6	6	2	46	High	5	3	6	0	3	17	High	5
55	1	4	3	4	1	0	0	30	6	7	7	7	5	2	4	5	5	5	2	4	6	6	5	5	5	5	5	3	4.95	High	3	2	2	4	4	5	5	6	0	31	High	3	3	4	4	0	14	High	3
49	1	2	2	4	3	1	0	50	4	6	7	1	6	6	4	5	5	6	6	6	6	7	5	6	6	6	7	7	5.6	High	3	3	5	6	2	6	2	2	1	30	High	6	6	5	4	2	23	High	1
23	1	1	2	1	3	1	0	50	6	1	1	4	1	7	7	7	2	7	7	7	2	3	7	6	5	4	7	6	4.85	High	6	6	6	2	6	5	6	0	6	43	High	6	6	6	6	4	28	High	4
51	1	4	3	4	2	1	0	10	7	7	7	5	7	7	5	7	5	5	4	7	7	7	7	7	7	7	7	7	6.45	High	6	6	6	6	6	6	6	6	6	54	High	5	6	6	2	6	25	High	6
39	1	4	3	4	2	1	0	50	7	7	7	7	4	7	1	1	5	1	1	7	7	7	7	7	7	7	7	7	5.55	High	6	6	6	6	6	4	6	6	6	52	High	6	6	6	4	3	25	High	6
35	0	2	2	2	2	1	0	30	7	7	7	7	7	7	4	7	4	7	7	7	7	1	1	1	4	4	7	7	5.5	High	6	6	6	6	6	6	6	6	3	51	High	6	6	6	5	6	29	High	6
35	0	1	3	2	2	1	0	50	5	7	7	7	5	5	7	7	7	7	7	7	7	5	3	6	5	7	7	6	6.2	High	5	6	6	5	6	0	2	0	0	30	High	1	5	6	1	0	13	High	1
51	1	2	3	4	2	1	0	30	7	7	5	7	5	5	5	7	5	7	7	7	7	7	7	7	7	7	7	7	6.5	High	6	6	6	6	6	3	6	6	6	51	High	6	6	6	6	6	30	High	6
40	1	4	3	4	1	1	0	20	6	6	7	5	3	6	5	7	7	7	7	7	7	7	7	7	5	5	7	7	6.25	High	6	6	6	6	6	6	5	0	6	47	High	6	6	6	6	6	30	High	0
34	1	5	3	2	2	1	0	40	7	7	7	7	7	7	4	4	4	7	7	7	7	7	7	7	7	7	7	5	6.45	High	5	6	6	1	5	5	6	1	5	40	High	4	5	5	0	5	19	High	5
36	0	1	3	2	1	1	0	60	7	7	7	7	7	7	1	7	7	7	7	7	7	4	1	7	7	1	7	7	5.95	High	6	6	6	6	6	0	6	0	0	36	High	3	3	6	0	6	18	High	3
35	1	4	2	3	3	1	0	15	7	7	7	7	7	4	4	6	5	7	6	7	6	6	1	7	6	5	6	3	5.7	High	6	6	6	6	6	5	6	5	6	52	High	2	5	6	0	6	19	High	5
26	1	5	2	1	1	0	0	50	4	6	1	2	2	1	5	6	3	7	3	7	7	7	5	6	7	3	7	6	4.75	High	5	5	2	1	2	3	2	0	0	20	Moderate	1	1	1	0	1	4	Low	3
52	1	4	3	4	1	1	0	40	7	7	7	7	7	7	7	7	7	7	7	7	7	7	1	4	7	7	7	7	6.55	High	6	6	6	6	6	0	6	6	0	42	High	3	6	6	6	6	27	High	6
56	1	1	3	4	1	1	0	25	7	7	7	7	7	7	7	7	7	7	7	7	7	7	7	7	7	7	7	7	7	High	6	6	6	6	6	6	6	6	0	48	High	6	3	6	6	6	27	High	6
52	1	4	3	4	1	1	0	60	1	1	1	1	1	7	1	1	1	1	1	1	1	1	1	1	1	1	1	1	1.3	Low	3	0	0	0	0	0	0	0	0	3	Low	0	6	0	6	0	12	Moderate	6
54	1	5	3	4	1	1	0	70	7	7	7	7	1	1	1	1	1	1	1	7	1	1	1	1	1	1	1	1	2.5	Moderate	3	0	0	0	0	0	0	0	0	3	Low	0	0	0	0	0	0	Low	6
57	1	4	3	4	2	1	0	15	7	7	3	7	1	1	1	5	1	7	7	7	7	7	6	3	1	1	7	7	4.65	High	4	3	1	0	6	6	6	6	0	32	High	0	6	6	6	0	18	High	0
51	1	4	3	4	1	1	1	60	7	7	7	4	7	7	1	7	7	7	7	7	7	7	7	4	7	4	7	7	6.25	High	6	6	6	6	6	1	6	1	6	44	High	6	6	6	6	6	30	High	6
43	1	4	3	4	2	0	0	45	7	6	7	7	6	6	2	7	5	7	7	7	7	4	3	7	7	6	7	7	6.1	High	3	3	3	0	6	2	6	5	0	28	High	0	6	6	6	0	18	High	3
35	1	5	2	2	3	1	0	60	4	7	5	4	7	4	3	7	5	5	7	7	7	4	3	5	4	5	7	4	5.2	High	5	5	6	3	5	4	6	4	3	41	High	2	6	5	4	5	22	High	4
55	1	1	3	4	3	1	0	40	4	1	4	5	1	1	3	3	2	2	2	4	3	4	3	5	5	3	2	4	3.05	Moderate	3	1	2	1	2	6	3	1	3	22	Moderate	1	3	2	1	0	7	Moderate	1
47	1	4	3	4	2	1	0	60	2	5	5	4	2	2	2	2	2	6	7	6	6	7	5	3	2	3	6	6	4.15	High	5	4	4	5	6	6	5	1	3	39	High	3	6	6	6	5	26	High	1
45	1	5	3	4	3	1	0	60	7	7	7	7	7	7	7	7	7	7	7	7	7	7	7	7	7	7	7	7	7	High	6	6	6	6	6	6	6	6	6	54	High	6	6	6	6	6	30	High	6
50	0	5	3	4	1	1	0	20	4	7	7	4	7	7	1	7	1	4	7	7	7	1	1	1	1	1	4	1	4	High	5	5	1	6	5	6	5	5	3	41	High	0	4	0	0	0	4	Low	5
48	1	1	3	4	2	0	0	120	4	1	1	4	1	4	4	7	4	7	7	4	7	3	3	3	4	4	4	3	3.95	High	2	4	4	2	2	1	1	2	2	20	Moderate	2	2	4	2	1	11	Moderate	2
56	1	5	2	4	2	1	0	60	4	1	6	3	6	5	3	6	5	2	1	5	3	4	1	5	5	6	6	6	4.15	High	6	6	6	6	6	2	4	6	4	46	High	6	6	0	4	0	16	High	6
31	1	2	2	2	2	1	0	50	7	7	7	7	5	1	4	7	7	6	7	7	7	4	4	6	7	7	7	7	6.05	High	6	6	5	6	6	6	6	6	1	48	High	5	6	1	1	4	17	High	5
44	1	4	3	4	2	1	0	75	6	5	7	7	3	3	4	7	5	7	7	7	7	6	6	6	7	6	7	7	6	High	6	6	5	4	5	6	6	5	6	49	High	5	6	6	1	5	23	High	6
39	1	4	2	3	3	0	0	15	6	5	7	7	7	7	7	7	6	7	7	7	5	7	3	7	7	7	7	7	6.5	High	3	4	2	3	3	6	0	6	0	27	High	3	6	2	0	0	11	Moderate	3
50	1	4	3	4	2	1	0	30	4	3	2	2	2	1	4	5	2	2	2	3	4	2	2	2	1	1	3	3	2.5	Moderate	2	2	2	1	1	1	5	5	3	22	Moderate	2	3	3	5	0	13	High	1
35	1	1	2	2	3	1	0	55	5	6	7	6	6	7	7	7	5	7	6	7	7	7	5	5	6	6	7	6	6.25	High	4	4	3	4	5	4	4	3	3	34	High	4	5	5	4	5	23	High	3
34	1	4	3	2	2	0	0	10	7	4	7	7	7	7	4	7	5	6	6	7	7	5	7	5	5	7	7	4	6.05	High	6	6	4	6	6	5	5	6	0	44	High	5	6	6	2	0	19	High	5
41	1	4	3	4	3	0	0	35	7	7	7	7	2	4	4	7	4	7	7	7	7	6	6	7	7	7	7	7	6.2	High	6	6	4	6	3	6	6	3	3	43	High	2	6	6	6	6	26	High	6
48	1	4	3	4	2	1	0	10	4	6	6	5	4	4	1	2	2	1	2	2	1	1	2	3	2	3	3	2	2.8	Moderate	0	1	1	4	2	1	6	0	0	15	Low	0	5	1	0	5	11	Moderate	1
52	1	2	3	4	1	1	0	20	7	7	7	4	7	7	7	7	7	7	7	7	7	7	7	7	7	1	7	7	6.55	High	6	6	6	6	6	6	6	6	0	48	High	6	6	6	0	6	24	High	6
41	1	1	2	3	3	0	0	60	4	1	7	4	4	7	1	7	4	7	7	7	7	7	4	1	4	4	7	4	4.9	High	3	1	0	3	1	0	0	0	0	8	Low	0	0	0	0	0	0	Low	1
31	1	4	2	1	3	0	0	50	6	6	7	5	5	5	5	7	6	7	7	7	7	7	7	7	7	7	7	7	6.45	High	6	6	6	6	6	6	6	6	6	54	High	6	6	6	6	6	30	High	6
51	0	5	3	4	2	0	0	20	7	7	7	7	4	7	7	7	4	7	7	7	7	7	7	7	7	7	7	7	6.7	High	6	6	6	6	6	6	6	6	6	54	High	6	6	6	0	2	20	High	6
45	1	4	2	4	1	1	0	15	4	4	7	7	4	1	2	7	2	7	7	7	4	7	2	4	7	7	7	3	5	High	3	3	3	6	6	3	6	0	0	30	High	1	3	6	0	0	10	Moderate	3
26	1	5	3	1	2	1	0	40	3	7	3	1	3	2	1	7	5	7	7	7	3	7	1	4	1	3	3	1	3.8	High	1	1	4	1	2	4	2	4	2	21	Moderate	0	2	6	0	5	13	High	2
47	1	4	3	4	2	1	0	60	4	7	2	7	7	1	1	2	7	1	7	6	7	1	1	1	1	7	7	5	4.1	High	2	2	0	6	4	1	2	4	0	21	Moderate	0	6	5	0	5	16	High	6
45	1	5	2	2	3	0	0	20	7	7	6	7	1	1	5	4	4	2	3	7	7	5	1	4	4	4	7	5	4.55	High	6	6	6	6	6	6	6	3	6	51	High	3	6	6	1	6	22	High	3
45	1	2	2	4	3	1	0	30	7	4	7	7	7	6	7	6	7	6	6	7	7	7	6	6	7	6	7	7	6.5	High	6	6	6	6	6	6	6	6	6	54	High	6	4	6	3	3	22	High	6
53	1	2	3	4	2	1	1	30	7	7	7	6	3	1	1	6	3	7	4	6	6	5	3	2	3	3	5	6	4.55	High	6	6	6	6	6	6	6	6	6	54	High	6	5	6	0	1	18	High	6
34	1	1	2	1	2	1	0	40	7	1	7	4	1	1	4	7	7	7	7	7	4	7	7	1	4	7	7	4	5.05	High	3	4	3	3	3	3	3	3	6	31	High	3	6	6	0	0	15	High	6
51	1	4	2	4	3	1	0	25	7	7	7	7	4	3	4	4	2	7	4	3	4	4	4	4	7	4	7	4	4.85	High	6	6	6	6	6	2	4	3	1	40	High	0	4	4	3	1	12	Moderate	3
35	1	5	2	1	2	1	0	20	4	5	4	4	2	4	1	3	4	2	4	4	3	4	6	6	3	1	1	2	3.35	High	5	5	0	0	0	3	5	0	0	18	Moderate	0	0	0	2	1	3	Low	3
53	1	4	3	4	3	0	0	40	7	7	7	7	7	7	7	7	7	6	7	7	7	7	7	7	7	7	7	7	6.95	High	6	6	6	6	6	4	6	6	6	52	High	0	4	6	4	6	20	High	6
54	1	2	3	4	2	1	0	30	4	1	4	4	4	6	4	5	4	4	4	5	5	6	4	6	6	4	4	4	4.4	High	4	4	5	2	3	4	2	1	1	26	Moderate	1	1	1	1	3	7	Moderate	5
43	1	4	3	4	1	0	0	45	7	7	7	7	7	7	7	7	7	7	7	7	1	7	1	7	7	1	7	7	6.1	High	6	6	6	6	6	3	6	3	0	42	High	0	6	6	0	6	18	High	6
45	0	1	2	4	3	0	0	30	7	2	4	5	4	4	5	7	5	4	3	6	7	4	4	3	2	4	7	4	4.55	High	5	6	5	0	4	0	6	0	0	26	Moderate	0	4	0	0	4	8	Moderate	6
34	1	2	2	4	1	1	0	15	4	1	4	1	1	1	1	4	1	1	1	4	1	1	1	1	4	1	1	1	1.75	Low	0	3	6	0	0	0	2	0	0	11	Low	0	6	0	6	0	12	Moderate	6
43	1	1	3	4	1	1	0	60	4	7	7	7	7	7	4	7	4	1	7	7	7	7	7	4	7	7	7	7	6.1	High	6	6	6	6	6	3	6	6	3	48	High	6	6	6	3	3	24	High	6
50	1	4	3	4	1	0	0	15	7	7	7	7	7	7	1	7	7	1	1	7	7	7	7	7	7	7	7	7	6.1	High	6	6	6	6	6	6	6	3	6	51	High	0	6	6	3	3	18	High	3
35	1	1	3	3	1	1	0	35	3	1	4	4	4	6	3	5	6	6	6	7	6	4	5	5	6	3	3	6	4.65	High	4	6	5	5	6	3	5	2	5	41	High	0	4	6	0	0	10	Moderate	6
33	0	1	2	2	1	1	0	20	5	2	2	1	2	1	1	4	3	2	2	6	5	2	6	1	4	4	6	2	3.05	Moderate	3	3	3	3	3	0	0	3	0	18	Moderate	0	0	0	0	0	0	Low	6
48	1	2	3	4	3	0	0	30	4	6	6	7	3	7	7	4	6	7	7	7	7	7	6	6	5	6	7	7	6.1	High	6	6	6	6	6	6	3	6	6	51	High	6	6	6	6	6	30	High	3
43	1	1	2	2	2	1	0	59	7	7	7	7	6	7	6	7	7	7	7	7	7	7	7	7	7	7	7	7	6.9	High	6	6	6	6	6	6	6	6	5	53	High	6	6	6	5	6	29	High	5
30	1	4	2	2	3	1	0	20	7	2	3	5	1	2	5	7	5	7	7	7	7	5	5	4	5	7	7	7	5.25	High	6	6	6	6	6	6	6	6	4	52	High	2	6	6	0	6	20	High	5
37	1	4	2	2	3	1	0	25	4	3	7	7	4	1	5	7	1	7	7	7	7	4	4	1	1	1	7	1	4.3	High	4	4	6	6	5	3	6	3	3	40	High	0	3	3	1	0	7	Moderate	6
44	1	4	2	2	1	0	0	130	4	3	1	2	4	2	6	6	2	5	5	5	4	4	3	3	3	3	4	3	3.6	High	1	1	1	0	1	1	0	1	1	7	Low	0	2	1	1	1	5	Low	1
46	1	5	3	4	2	1	0	50	5	5	6	6	7	6	3	5	6	6	6	6	5	4	1	3	4	1	3	3	4.55	High	4	4	6	6	6	6	5	6	6	49	High	2	3	6	5	2	18	High	2
35	0	5	2	3	3	1	0	17	6	3	7	4	6	7	6	5	6	7	7	6	5	6	6	6	7	7	6	5	5.9	High	6	5	5	6	6	3	2	1	2	36	High	4	5	3	1	0	13	High	6
52	1	4	3	4	1	0	0	20	7	7	7	7	7	6	6	6	6	6	7	7	7	6	6	7	7	6	6	7	6.55	High	6	6	6	5	6	4	5	5	5	48	High	5	5	6	6	6	28	High	4
51	1	4	3	4	3	1	0	70	6	7	7	7	6	7	3	7	4	6	4	7	7	7	4	7	7	5	7	6	6.05	High	6	6	6	6	6	5	6	6	5	52	High	0	5	6	3	3	17	High	1
49	1	2	3	4	2	1	0	55	5	7	7	6	6	6	6	7	6	7	7	7	7	7	7	7	7	7	7	7	6.65	High	6	6	5	6	6	5	6	6	3	49	High	5	4	6	0	5	20	High	5
40	1	1	3	4	3	0	0	30	7	7	7	7	4	7	7	7	5	7	7	7	7	5	7	7	7	7	7	7	6.65	High	6	6	6	6	6	6	6	6	6	54	High	6	1	6	6	6	25	High	6
26	1	5	2	1	2	1	0	30	4	7	4	7	1	3	5	7	1	4	1	7	7	7	5	4	4	6	7	7	4.9	High	6	6	6	6	6	4	6	3	6	49	High	6	6	6	6	0	24	High	3
22	1	1	2	1	3	1	0	90	4	3	5	4	2	2	1	5	1	7	7	4	2	4	7	6	4	4	5	4	4.05	High	2	3	3	3	3	3	3	3	3	26	Moderate	3	3	3	3	3	15	High	3
47	1	4	2	4	3	1	0	45	5	3	7	7	3	1	3	5	4	5	4	6	7	2	5	3	2	3	6	4	4.25	High	6	6	6	1	6	5	4	2	5	41	High	3	2	5	3	1	14	High	5
51	0	4	2	3	1	0	0	60	4	7	2	7	7	7	1	4	7	4	7	7	7	4	1	1	4	1	4	1	4.35	High	4	4	6	3	6	0	3	0	0	26	Moderate	0	4	3	0	0	7	Moderate	6
39	1	5	2	3	2	1	0	30	2	3	6	7	4	4	3	7	3	7	6	7	7	6	5	3	2	5	6	7	5	High	6	6	5	6	6	5	6	6	2	48	High	5	6	6	5	0	22	High	5
24	1	4	2	1	3	1	0	40	4	1	4	7	1	1	4	7	5	1	4	5	1	1	2	6	1	1	7	4	3.35	Moderate	3	3	3	5	3	1	5	1	0	24	Moderate	3	0	3	1	0	7	Moderate	3
46	1	4	3	4	3	1	0	40	7	7	7	7	1	1	5	6	1	1	1	7	7	7	5	1	7	2	7	7	4.7	High	6	6	6	4	6	6	6	4	4	48	High	6	6	6	5	0	23	High	6
45	0	5	3	4	1	1	0	20	7	7	5	5	3	4	3	7	7	7	7	7	7	4	2	7	6	7	7	7	5.8	High	6	6	6	4	6	6	6	6	5	51	High	0	3	4	0	5	12	Moderate	6
52	1	4	2	4	3	1	0	10	4	4	7	7	7	7	4	7	7	7	7	7	7	4	7	7	7	4	7	7	6.25	High	6	6	5	3	6	6	6	1	3	42	High	3	3	3	6	3	18	High	3
31	1	1	2	2	2	1	0	30	7	7	6	6	1	7	7	7	7	7	7	6	6	6	6	6	6	6	6	6	6.15	High	6	6	6	6	6	6	6	6	6	54	High	6	6	6	6	6	30	High	6
30	1	4	2	3	3	1	0	16	5	7	6	7	4	6	4	4	2	2	3	4	4	1	2	4	1	5	4	5	4	High	4	6	6	3	6	4	3	1	1	34	High	0	6	4	0	6	16	High	6
48	1	5	2	4	1	1	0	60	4	3	6	4	6	5	4	7	4	4	4	6	5	4	6	5	5	4	4	5	4.75	High	4	6	6	6	6	5	6	6	6	51	High	0	4	6	0	6	16	High	5
48	1	4	2	2	3	1	0	60	7	7	7	7	7	7	2	4	7	5	7	7	7	5	1	5	7	7	7	7	6	High	6	6	6	6	6	3	6	4	6	49	High	0	4	6	3	2	15	High	6
45	1	2	2	4	2	1	0	15	7	1	7	7	1	1	7	7	7	7	7	7	7	7	2	1	1	4	7	7	5.1	High	4	6	6	6	6	6	6	6	0	46	High	6	6	6	0	0	18	High	6
57	1	4	3	4	1	1	0	60	1	1	7	1	7	1	1	1	1	1	1	7	7	1	1	1	1	1	7	1	2.5	Moderate	0	6	0	6	0	0	0	0	0	12	Low	3	0	0	6	0	9	Moderate	0
40	1	4	3	4	1	1	0	80	7	7	4	7	7	4	1	7	1	1	4	7	7	4	1	1	4	1	4	7	4.3	High	4	4	4	1	4	1	1	1	0	20	Moderate	1	1	1	0	1	4	Low	6
42	0	1	2	1	3	0	0	20	1	7	1	2	1	1	1	3	1	1	3	2	2	1	1	3	3	2	1	1	1.9	Low	1	3	1	1	1	1	1	0	0	9	Low	1	1	0	0	0	2	Low	5
59	1	4	2	4	2	0	0	15	5	4	7	7	3	7	7	7	7	7	7	7	6	7	7	7	7	7	7	7	6.5	High	6	6	6	6	6	6	4	2	6	48	High	6	6	5	4	2	23	High	6
44	1	5	2	3	3	1	0	90	4	3	4	3	4	3	2	2	2	3	3	3	2	3	2	3	3	2	2	2	2.75	Moderate	1	1	1	1	1	0	3	1	0	9	Low	0	0	0	0	0	0	Low	6
50	1	5	3	4	3	1	0	25	7	1	7	6	4	1	6	5	1	3	2	7	6	1	2	7	1	3	7	7	4.2	High	6	6	6	6	6	6	6	6	6	54	High	0	4	6	6	0	16	High	6
57	1	1	3	4	1	1	0	15	6	7	7	7	7	7	5	7	7	7	7	7	7	7	7	7	7	7	7	7	6.85	High	6	6	6	6	6	3	6	6	6	51	High	6	0	6	0	5	17	High	6
31	0	1	2	2	3	1	0	30	5	7	6	5	5	4	4	6	5	6	5	7	6	4	4	4	4	5	6	4	5.1	High	3	5	5	3	5	4	6	3	3	37	High	5	5	6	4	5	25	High	6
48	1	1	3	4	3	1	0	35	6	1	7	4	2	1	4	5	1	4	2	6	5	4	5	7	3	4	7	6	4.2	High	6	6	6	5	6	4	5	6	4	48	High	0	6	6	2	0	14	High	3
28	1	1	3	2	3	1	0	120	7	6	7	5	4	6	4	7	5	6	7	7	5	5	5	6	5	6	7	7	5.85	High	6	5	4	3	5	6	5	6	2	42	High	1	4	6	4	3	18	High	4
28	0	1	2	1	3	1	0	10	5	6	5	6	1	4	4	6	5	6	6	6	5	1	4	1	1	6	5	5	4.4	High	4	5	1	0	3	2	2	0	1	18	Moderate	1	4	5	0	0	10	Moderate	4
30	1	4	2	2	3	1	0	85	7	4	7	7	7	4	2	4	3	5	7	5	7	3	5	3	4	3	5	5	4.85	High	4	6	6	6	6	0	6	1	6	41	High	2	6	6	1	2	17	High	4
54	0	4	3	4	2	0	0	25	1	6	4	1	2	2	1	1	3	1	4	2	4	1	1	1	4	2	4	3	2.4	Moderate	4	4	1	0	0	0	2	1	0	12	Low	0	0	3	0	5	8	Moderate	6
46	0	1	3	4	1	0	0	15	6	6	6	6	6	6	6	6	6	2	2	1	1	1	1	1	1	1	1	1	3.35	High	6	6	6	6	6	6	6	6	2	50	High	6	1	6	1	1	15	High	6
38	1	4	2	4	2	1	0	10	6	1	7	7	6	1	3	6	4	4	3	6	6	6	4	6	6	6	6	3	4.85	High	6	6	6	6	6	3	5	4	0	42	High	5	6	1	5	0	17	High	1
49	1	5	3	4	1	1	0	45	4	7	5	7	6	7	4	6	7	7	7	7	7	7	5	7	7	7	4	7	6.25	High	4	5	5	6	5	3	4	6	3	41	High	3	5	6	0	4	18	High	3
50	1	4	3	4	1	1	0	125	7	7	1	5	5	4	5	7	6	7	7	7	7	5	4	6	7	6	5	7	5.75	High	6	6	6	5	6	1	1	3	4	38	High	6	5	6	0	2	19	High	6
45	1	5	2	4	3	1	0	45	6	6	6	6	6	6	5	5	5	5	5	6	6	5	5	3	2	6	6	6	5.3	High	5	6	5	3	6	5	5	6	0	41	High	4	3	4	2	0	13	High	6
55	1	4	3	4	2	0	0	60	6	6	4	7	1	3	7	7	6	7	7	7	7	7	7	7	7	7	7	1	5.9	High	6	6	6	6	6	6	6	5	6	53	High	5	6	6	3	5	25	High	6
32	1	5	2	2	1	1	0	30	7	7	7	7	7	7	7	7	7	7	7	7	7	7	7	7	7	7	7	7	7	High	6	6	6	6	6	6	6	6	6	54	High	5	6	6	6	6	29	High	6
34	1	5	3	1	3	1	0	45	5	3	7	5	5	4	4	6	5	4	3	4	2	6	2	7	5	7	7	7	4.9	High	4	2	2	3	4	6	4	2	0	27	High	5	6	6	4	0	21	High	4
49	1	1	3	4	2	1	0	55	7	6	7	7	7	7	4	7	7	7	7	7	7	4	7	7	7	7	7	6	6.6	High	6	6	6	6	6	6	6	6	5	53	High	6	5	6	4	6	27	High	6
40	1	4	2	2	3	1	0	60	6	7	7	7	4	7	5	7	2	3	5	7	7	7	3	6	7	6	6	6	5.75	High	6	6	6	5	6	5	5	3	0	42	High	5	5	6	0	0	16	High	5
52	0	2	3	4	1	1	0	40	4	4	4	4	3	4	5	3	4	1	4	3	1	1	1	1	3	3	3	3	2.95	Moderate	3	1	0	2	2	0	0	1	0	9	Low	0	3	6	0	0	9	Moderate	6
27	0	1	1	1	3	0	0	50	7	6	7	7	2	7	4	7	2	6	6	7	7	2	4	4	4	4	7	7	5.35	High	3	4	4	4	6	6	6	5	0	38	High	3	0	6	0	4	13	High	4
26	0	1	2	1	3	1	0	45	7	5	7	7	4	5	6	7	4	3	4	7	7	7	6	6	7	4	7	3	5.65	High	5	6	6	6	5	3	5	0	5	41	High	4	5	6	2	0	17	High	4
29	0	1	2	1	1	1	0	45	4	3	7	3	6	7	7	7	4	7	7	7	7	7	7	7	4	7	7	7	6.1	High	5	6	6	5	6	2	6	2	2	40	High	5	6	6	0	3	20	High	3
38	0	1	2	3	3	1	0	35	4	2	4	7	4	3	2	6	4	4	4	6	7	3	1	2	2	3	7	4	3.95	High	5	6	5	1	6	5	6	2	5	41	High	0	5	6	0	0	11	Moderate	6
50	1	1	2	3	3	1	0	45	3	2	3	7	3	3	2	7	6	4	4	4	5	4	1	2	2	3	7	4	3.8	High	5	6	1	1	6	1	6	2	1	29	High	0	6	6	0	0	12	Moderate	6
31	1	1	2	2	3	1	0	70	4	3	4	7	4	3	2	7	4	4	4	6	5	4	1	1	2	2	7	4	3.9	High	6	6	6	1	6	2	6	2	6	41	High	0	4	5	0	0	9	Moderate	5
38	1	1	2	3	3	1	0	30	4	2	4	7	4	3	2	7	5	4	4	5	6	3	1	3	3	3	7	4	4.05	High	1	1	2	6	1	0	6	6	0	23	Moderate	0	3	1	6	0	10	Moderate	3
48	0	4	2	4	3	1	0	45	7	6	7	7	7	7	4	7	5	4	7	7	7	7	6	7	7	7	6	6	6.4	High	6	6	6	6	6	6	6	6	6	54	High	6	6	6	5	5	28	High	5
37	1	4	3	2	3	0	0	45	7	4	5	7	5	6	6	6	3	6	7	6	7	5	6	7	2	3	5	6	5.45	High	6	5	6	5	5	6	2	0	0	35	High	3	6	6	2	0	17	High	5
39	1	5	3	4	2	1	0	45	7	7	7	7	4	7	5	7	5	7	7	7	7	6	6	5	7	7	7	7	6.45	High	6	6	6	6	6	6	6	6	5	53	High	5	6	6	3	6	26	High	5
56	1	5	3	4	1	0	0	50	2	2	2	2	2	2	3	6	2	6	6	4	7	7	4	7	5	6	6	6	4.35	High	5	4	4	2	5	0	2	2	1	25	Moderate	5	6	1	0	1	13	High	3
45	1	5	3	4	1	1	0	20	3	7	2	5	1	4	1	1	5	5	5	1	4	4	4	7	7	1	1	1	3.45	High	0	2	2	2	3	6	3	3	0	21	Moderate	3	3	0	3	0	9	Moderate	3
27	1	1	2	1	3	1	0	10	7	3	3	2	1	5	5	2	5	3	6	3	6	2	3	6	6	2	5	5	4	High	6	4	4	5	5	4	4	1	4	37	High	5	5	6	0	0	16	High	6
54	1	4	3	4	2	1	0	15	4	4	3	6	1	6	1	1	1	4	4	4	4	6	4	1	1	4	5	3	3.35	Moderate	4	4	2	4	5	0	2	0	0	21	Moderate	2	2	0	0	0	4	Low	1
36	1	5	2	2	2	1	0	75	6	4	7	7	4	4	6	7	5	4	7	7	7	7	1	4	7	5	7	7	5.65	High	6	5	5	6	6	6	6	6	4	50	High	0	6	6	0	5	17	High	5
54	1	2	3	4	2	1	0	15	1	1	1	1	1	1	1	1	1	1	1	4	1	1	1	1	1	1	4	1	1.3	Low	0	0	0	0	0	0	4	0	0	4	Low	0	0	0	0	0	0	Low	3
37	1	1	2	2	2	1	0	45	1	1	4	1	1	1	1	1	1	1	1	1	1	1	1	1	1	1	1	1	1.15	Low	0	0	0	0	0	0	2	0	0	2	Low	0	0	0	0	0	0	Low	6
44	1	4	2	2	2	1	0	30	7	5	7	7	6	7	4	7	5	7	7	7	7	7	4	4	5	4	7	7	6.05	High	6	6	6	3	6	6	6	2	2	43	High	3	4	3	0	0	10	Moderate	6
42	1	5	3	4	3	1	0	25	4	3	5	5	2	1	4	4	4	4	5	5	5	5	5	4	2	4	4	3	3.9	High	3	3	3	3	6	2	4	3	3	30	High	3	2	3	0	0	8	Moderate	3
42	1	5	2	4	3	1	0	90	5	7	7	7	4	7	4	7	6	7	7	7	7	4	1	7	7	7	7	7	6.1	High	6	6	5	5	6	6	6	5	0	45	High	0	6	5	0	6	17	High	6
47	1	5	3	4	2	1	0	40	3	4	4	4	4	2	3	5	4	5	4	5	4	3	4	4	3	3	4	4	3.8	High	3	4	3	3	3	4	4	3	2	29	High	2	3	2	1	2	10	Moderate	3
40	1	5	2	3	1	0	0	105	6	7	5	4	7	7	4	7	5	4	7	7	7	5	4	4	4	4	7	5	5.5	High	6	3	4	3	6	0	3	6	0	31	High	5	0	0	6	0	11	Moderate	6
51	1	4	3	4	2	1	0	15	7	7	7	7	7	7	7	7	7	7	7	7	7	1	1	7	7	1	7	7	6.1	High	6	6	6	6	6	6	6	6	6	54	High	6	5	6	6	6	29	High	6
41	1	4	3	4	3	0	0	40	1	3	1	3	2	3	1	2	2	3	3	2	2	2	1	1	3	2	2	2	2.05	Moderate	0	0	0	0	0	0	6	0	0	6	Low	0	0	0	0	0	0	Low	1
58	1	4	3	4	2	0	0	100	1	1	1	1	1	1	1	1	1	1	1	1	1	1	1	1	1	1	1	1	1	Low	0	0	0	0	0	0	0	0	0	0	Low	0	0	0	0	0	0	Low	0
43	1	4	3	4	3	1	0	30	4	7	6	3	1	1	5	2	2	1	1	4	4	6	6	5	6	5	5	4	3.9	High	6	5	3	5	5	6	5	0	0	35	High	4	6	6	0	6	22	High	5
59	0	4	3	4	1	0	0	20	1	7	7	4	4	1	3	1	1	1	7	1	7	1	1	1	1	1	7	4	3.05	Moderate	3	6	6	6	6	0	6	3	3	39	High	1	0	6	0	0	7	Moderate	6
58	0	4	2	4	2	1	0	15	6	7	7	7	4	7	6	7	6	6	7	7	7	6	1	7	7	5	7	7	6.2	High	5	5	6	6	6	5	6	5	3	47	High	6	6	6	5	0	23	High	5
45	1	1	3	4	3	0	0	30	5	4	4	6	3	4	3	5	5	5	4	5	6	5	3	4	3	3	5	5	4.35	High	1	1	3	1	4	4	6	1	0	21	Moderate	1	1	2	2	0	6	Low	6
52	1	4	3	4	3	1	0	10	4	3	4	4	4	3	3	3	3	3	3	3	6	3	5	4	4	3	3	3	3.55	High	3	2	1	2	1	1	1	1	0	12	Low	0	4	3	0	0	7	Moderate	1
61	1	4	2	4	3	1	0	15	4	5	4	2	1	1	1	7	5	1	1	7	4	7	1	1	7	7	4	4	3.7	High	2	5	3	0	2	1	1	0	0	14	Low	0	1	1	0	1	3	Low	6
29	1	1	2	1	3	1	0	30	2	4	2	2	1	1	2	3	2	2	2	2	2	2	1	2	2	2	2	2	2	Low	2	1	0	0	2	0	0	0	1	6	Low	0	3	1	0	0	4	Low	5
42	0	1	2	3	3	1	0	25	6	6	4	4	3	2	4	6	6	6	4	4	4	4	4	4	1	1	4	4	4.05	High	3	5	0	1	3	0	2	5	0	19	Moderate	0	0	1	0	0	1	Low	6
54	1	4	4	4	1	0	0	30	7	1	6	6	6	1	6	6	6	6	2	6	5	2	2	5	6	5	6	6	4.8	High	6	6	6	6	6	6	6	6	6	54	High	6	5	5	0	5	21	High	6
48	1	4	3	4	3	0	1	30	5	3	4	4	5	1	5	4	6	6	6	5	6	5	3	4	1	2	5	5	4.25	High	4	4	3	3	3	3	3	3	0	26	Moderate	1	3	4	0	1	9	Moderate	3
51	1	5	3	4	2	0	0	30	4	1	4	5	4	1	4	4	3	4	4	4	5	4	4	2	2	2	2	3	3.3	Moderate	3	4	3	3	3	5	3	2	0	26	Moderate	4	2	6	0	0	12	Moderate	1
41	1	5	3	4	3	1	0	15	5	5	5	4	4	3	1	2	3	3	5	6	5	5	2	3	5	4	6	6	4.1	High	4	3	2	4	4	2	4	3	1	27	High	4	6	5	2	0	17	High	2
47	1	4	3	4	3	0	0	45	6	1	4	3	6	1	1	2	6	1	2	2	2	5	1	6	6	2	2	5	3.2	Moderate	1	3	2	1	1	1	6	1	1	17	Moderate	0	6	6	0	0	12	Moderate	1
41	0	1	3	4	3	0	0	20	7	1	4	3	6	2	1	4	7	4	6	7	4	2	1	1	1	1	3	3	3.4	Moderate	6	6	1	5	6	5	6	6	6	47	High	5	6	6	6	5	28	High	6
42	1	4	2	4	3	0	0	20	5	1	6	7	5	4	5	4	6	2	2	7	4	5	5	4	5	4	4	4	4.45	High	4	6	4	3	5	4	5	3	3	37	High	4	6	5	3	0	18	High	5
41	1	1	2	4	3	0	0	25	4	7	3	4	4	4	4	4	4	5	6	5	6	4	5	4	4	4	4	4	4.45	High	3	1	0	0	5	0	3	0	0	12	Low	5	0	0	0	0	5	Low	1
55	0	5	2	4	1	1	0	50	4	4	7	4	7	4	1	4	2	7	4	7	7	7	4	4	4	3	7	4	4.75	High	6	6	6	6	6	6	6	6	6	54	High	5	6	2	4	2	19	High	2
49	1	4	3	4	1	0	0	30	4	6	4	7	2	6	5	3	3	4	4	4	6	5	5	3	3	3	6	7	4.5	High	5	4	6	5	5	4	4	4	3	40	High	4	6	6	4	3	23	High	2
30	1	1	2	3	3	1	0	60	6	5	7	6	6	6	4	7	5	7	7	6	7	5	5	4	4	6	5	5	5.65	High	5	5	4	5	5	6	6	6	5	47	High	4	5	5	4	5	23	High	4
53	1	4	3	4	2	1	0	90	5	7	5	7	7	7	5	7	5	7	7	7	7	7	5	7	7	7	7	7	6.5	High	6	6	6	6	6	6	6	6	5	53	High	6	6	6	5	6	29	High	3
34	1	1	2	3	1	1	0	60	6	4	7	7	5	4	2	2	3	6	4	4	1	2	4	5	1	2	6	4	3.95	High	2	4	4	4	5	2	3	3	0	27	High	1	6	6	0	3	16	High	4
52	1	4	2	4	3	1	0	60	4	6	5	7	6	5	7	7	4	7	5	6	5	5	6	5	5	5	5	5	5.5	High	4	4	2	4	3	0	3	5	0	25	Moderate	1	3	0	0	0	4	Low	1
49	1	2	2	4	3	0	0	15	6	2	6	7	1	4	2	3	6	7	5	6	2	3	5	3	6	6	5	4	4.45	High	4	5	6	4	4	4	5	2	0	34	High	3	3	2	0	3	11	Moderate	5
48	1	5	3	4	1	1	0	25	7	1	4	7	3	7	7	7	4	7	7	7	7	7	7	7	7	7	7	7	6.2	High	6	6	6	6	6	6	6	6	6	54	High	6	6	6	6	6	30	High	2
36	1	4	2	3	2	1	0	10	4	4	7	5	5	1	1	4	6	7	4	4	7	1	1	1	1	1	3	1	3.4	Moderate	3	3	0	3	3	2	1	0	3	18	Moderate	0	0	0	0	0	0	Low	3
30	0	1	2	1	3	1	0	25	6	5	6	5	3	2	5	7	5	7	7	6	7	6	6	6	5	5	6	5	5.5	High	5	6	6	3	5	3	4	2	5	39	High	5	5	5	2	2	19	High	6
57	1	5	2	4	3	0	0	35	1	1	1	7	1	1	1	7	1	7	7	1	1	1	7	7	1	1	1	7	3.1	Moderate	1	1	1	0	1	0	1	0	0	5	Low	1	0	0	6	0	7	Moderate	6
42	1	5	2	4	1	1	0	15	6	1	3	6	1	1	5	5	4	2	2	5	6	2	5	2	4	5	5	4	3.7	High	3	3	2	5	5	5	4	6	0	33	High	0	0	1	5	5	11	Moderate	6
46	1	4	4	4	2	0	0	15	3	1	1	1	2	1	1	2	1	3	1	3	1	1	1	1	1	1	2	1	1.45	Low	1	1	0	0	1	0	6	0	0	9	Low	0	0	0	0	0	0	Low	1
31	1	1	3	3	3	0	0	120	7	7	7	7	7	7	7	7	7	7	7	7	7	7	7	7	7	7	7	7	7	High	6	6	6	6	6	6	6	6	6	54	High	6	6	6	6	6	30	High	6
30	0	1	2	1	3	1	0	40	4	4	4	2	1	1	2	2	1	4	4	4	4	1	4	1	1	4	3	2	2.65	Moderate	0	2	0	1	1	1	1	1	0	7	Low	0	1	0	1	1	3	Low	3
34	1	1	3	1	2	1	0	130	3	3	3	3	3	3	3	3	3	3	3	3	3	3	3	3	3	3	3	3	3	High	1	1	1	1	1	1	1	1	1	9	Low	1	1	1	1	1	5	Low	1
45	1	5	2	2	2	1	0	50	4	4	4	7	4	1	1	4	4	1	4	4	1	1	1	1	1	1	4	1	2.65	Moderate	1	1	0	1	1	0	1	0	0	5	Low	0	0	0	5	0	5	Low	0
41	1	4	3	4	3	0	0	50	7	7	7	7	1	7	5	7	7	7	7	7	7	7	4	7	7	7	7	7	6.45	High	6	6	6	6	6	6	6	6	6	54	High	3	6	6	0	6	21	High	3
30	1	1	2	1	3	1	0	60	5	7	7	4	7	6	5	6	3	7	7	7	4	5	3	5	7	3	5	3	5.3	High	4	4	2	1	3	3	3	2	0	22	Moderate	2	6	6	2	2	18	High	0
50	1	4	2	4	2	1	0	45	4	7	4	7	7	7	1	4	4	7	4	7	7	4	1	4	7	1	1	7	4.75	High	3	6	6	5	6	0	6	6	0	38	High	0	0	0	0	0	0	Low	6
53	1	5	3	4	2	0	0	50	7	7	7	7	4	1	1	7	7	7	7	7	7	7	7	7	7	6	7	7	6.2	High	6	6	6	6	6	6	6	5	5	52	High	6	6	6	6	5	29	High	6
46	1	4	4	4	1	0	0	2	5	6	6	6	7	6	3	6	3	6	6	7	6	6	3	4	4	4	6	6	5.3	High	5	5	5	3	5	5	5	6	2	41	High	2	3	5	1	0	11	Moderate	4
42	0	1	3	4	3	1	0	70	7	3	6	7	2	2	2	6	4	7	7	7	7	4	4	1	7	4	4	6	4.85	High	6	6	6	4	5	5	5	0	3	40	High	3	5	6	5	3	22	High	6
35	1	5	2	2	2	1	0	30	5	5	7	5	1	4	7	7	6	6	7	7	7	7	7	7	7	7	7	7	6.15	High	6	6	6	6	6	6	6	6	5	53	High	6	6	6	6	0	24	High	1
41	1	4	2	3	2	1	0	20	7	7	7	7	7	7	7	5	7	7	7	7	7	7	7	7	7	7	7	7	6.9	High	6	6	6	6	6	6	6	5	6	53	High	6	6	6	5	6	29	High	6
49	1	1	2	4	3	0	0	60	4	1	1	7	1	7	7	7	7	7	7	5	7	7	7	7	7	7	7	7	5.85	High	6	6	6	6	5	6	5	6	6	52	High	6	6	6	0	6	24	High	6
55	1	4	3	4	1	1	0	60	7	7	7	7	7	7	1	7	7	7	7	7	7	7	7	7	7	7	7	7	6.7	High	5	6	6	6	6	6	6	6	6	53	High	6	6	6	0	6	24	High	6
47	1	4	3	4	1	0	0	40	4	7	7	7	7	7	7	7	7	7	7	7	7	4	7	7	7	4	7	7	6.55	High	6	6	6	6	6	6	6	6	6	54	High	6	2	6	2	6	22	High	6
43	0	4	3	4	1	1	0	100	5	3	4	5	2	2	5	4	4	4	3	4	3	3	3	3	6	4	6	6	3.95	High	5	5	5	5	6	5	5	5	4	45	High	3	5	5	4	3	20	High	3
41	1	4	3	4	1	1	0	100	5	3	4	5	3	4	3	3	3	4	3	2	3	2	1	2	6	3	6	6	3.55	High	5	5	5	5	5	5	4	5	4	43	High	2	4	5	5	3	19	High	2
51	1	4	3	4	2	1	0	40	6	4	5	6	4	3	3	4	2	7	5	5	6	4	4	5	6	4	5	6	4.7	High	5	5	6	2	6	2	6	2	4	38	High	3	3	4	0	4	14	High	4
40	0	1	2	4	3	1	0	10	5	5	5	5	3	6	5	6	7	7	7	6	7	7	3	6	6	3	6	5	5.5	High	4	3	6	2	5	3	4	3	4	34	High	0	6	5	3	2	16	High	5
45	1	4	3	4	3	0	0	20	4	1	4	4	4	4	4	1	4	4	1	4	4	4	1	4	4	1	4	4	3.25	Moderate	2	1	2	3	2	0	2	2	4	18	Moderate	5	6	6	4	0	21	High	4
46	1	1	3	4	2	0	0	15	5	7	7	7	1	3	2	3	3	6	7	3	3	4	1	4	4	3	7	2	4.1	High	5	6	6	6	6	5	6	4	6	50	High	1	0	6	2	3	12	Moderate	3
35	1	4	2	1	3	0	0	45	4	4	4	3	4	4	4	4	4	4	4	5	4	4	4	6	6	4	7	5	4.4	High	3	3	3	3	3	3	3	3	3	27	High	3	4	5	3	3	18	High	3
49	1	5	2	4	3	0	0	60	7	1	1	7	7	7	7	7	7	7	7	7	7	7	7	7	7	7	7	7	6.4	High	6	6	6	6	6	6	6	6	6	54	High	6	6	0	6	6	24	High	0
43	1	1	2	3	3	1	0	70	7	2	7	7	1	3	4	7	1	7	7	4	7	5	1	3	5	3	5	1	4.35	High	6	4	4	6	6	6	5	6	5	48	High	5	6	5	4	0	20	High	4
48	1	1	3	4	3	1	0	45	7	7	7	7	7	7	7	7	7	7	7	7	7	7	7	7	7	7	7	7	7	High	6	6	6	6	6	6	6	6	6	54	High	6	6	6	6	2	26	High	0
40	0	5	2	2	3	1	0	60	7	7	7	7	7	7	7	7	7	7	7	7	7	7	7	7	7	7	7	7	7	High	6	6	6	6	6	6	6	6	6	54	High	6	6	6	6	6	30	High	6
36	1	4	2	2	2	1	0	120	7	7	7	7	5	7	6	7	7	7	7	7	7	7	7	6	7	7	7	7	6.8	High	6	6	6	6	6	6	6	6	6	54	High	5	5	6	5	3	24	High	6
42	0	2	2	1	3	1	0	50	7	4	5	5	2	3	4	4	4	3	6	6	6	5	7	4	3	4	4	5	4.55	High	6	4	6	6	5	3	3	5	1	39	High	2	4	6	3	1	16	High	4
54	1	2	2	4	3	0	0	1	6	4	7	4	4	5	3	4	3	3	7	4	6	1	5	6	5	4	5	1	4.35	High	3	5	4	4	5	0	5	5	3	34	High	4	4	3	2	2	15	High	1
37	1	1	2	3	3	1	0	20	7	7	7	7	1	7	7	7	1	7	7	3	5	1	7	7	7	7	7	6	5.75	High	6	6	6	2	5	3	0	0	6	34	High	5	0	6	0	6	17	High	6
29	0	1	3	1	3	1	0	20	4	3	5	6	5	3	5	4	3	2	3	6	5	5	1	4	4	4	3	5	4	High	3	3	3	2	2	6	3	3	3	28	High	3	2	3	3	3	14	High	2
57	1	4	3	4	3	1	0	25	7	7	1	7	1	7	7	4	7	7	3	7	7	1	1	7	1	1	7	7	4.85	High	6	6	6	6	6	6	6	6	6	54	High	0	1	1	0	1	3	Low	6
35	1	4	3	1	2	1	0	60	1	1	1	1	1	1	1	1	1	1	1	1	1	1	1	1	1	1	1	1	1	Low	0	0	0	0	0	0	0	0	0	0	Low	0	0	0	0	0	0	Low	0
55	1	4	3	4	1	1	0	75	7	7	7	7	7	7	1	7	7	1	7	7	7	7	1	7	7	7	7	7	6.1	High	6	6	6	6	6	3	6	6	0	45	High	0	3	6	0	3	12	Moderate	6
29	0	5	2	1	2	1	0	20	6	1	4	7	4	4	4	7	4	7	6	7	7	6	4	5	4	4	5	4	5	High	5	6	4	5	5	4	6	5	4	44	High	5	4	4	0	0	13	High	3
42	1	4	3	3	2	0	0	45	7	1	7	7	7	7	7	7	7	7	7	7	7	7	7	7	7	7	7	7	6.7	High	6	6	6	6	6	6	6	6	6	54	High	6	6	6	6	6	30	High	6
56	1	1	2	4	2	1	0	20	4	2	4	7	2	4	4	4	4	7	4	4	5	4	4	4	3	3	3	4	4	High	0	2	6	1	1	4	1	0	0	15	Low	0	0	1	2	0	3	Low	6
54	1	4	3	4	2	1	0	90	1	1	3	7	4	4	2	4	4	3	3	2	2	2	1	1	1	1	3	2	2.55	Moderate	6	5	5	2	6	5	6	3	5	43	High	0	5	5	1	6	17	High	6
29	0	5	2	1	3	1	0	60	5	5	4	7	1	6	1	5	1	4	4	4	5	4	1	5	5	5	6	2	4	High	6	6	4	4	6	2	4	6	4	42	High	0	4	4	0	0	8	Moderate	6
28	0	1	2	1	3	0	0	25	5	5	5	4	1	4	1	3	1	1	2	4	5	1	2	1	3	1	3	1	2.65	Moderate	6	4	2	2	3	3	4	2	0	26	Moderate	3	5	4	6	0	18	High	6
49	1	4	3	4	1	0	0	50	4	5	4	5	6	5	5	5	4	4	4	5	5	4	5	4	4	4	4	4	4.5	High	5	4	4	4	4	5	5	6	3	40	High	4	4	4	4	4	20	High	5
32	0	1	2	2	3	1	0	55	2	1	4	4	4	1	1	1	2	5	4	2	1	1	5	5	3	3	1	2	2.6	Moderate	0	1	0	1	1	1	2	1	1	8	Low	0	3	5	1	0	9	Moderate	3
32	0	5	2	3	3	1	0	120	7	1	4	6	4	7	7	7	4	4	5	7	7	7	4	3	4	2	5	7	5.1	High	4	6	5	6	6	2	3	6	1	39	High	5	2	2	2	0	11	Moderate	5
36	1	1	2	2	2	1	0	90	5	6	7	6	7	6	2	7	2	2	2	4	5	7	1	4	3	2	7	2	4.35	High	5	4	5	1	4	4	1	2	0	26	Moderate	0	0	4	6	0	10	Moderate	0
49	0	1	3	4	3	0	0	30	4	4	7	4	7	7	1	5	4	4	4	7	7	4	2	2	2	2	4	2	4.15	High	3	5	0	0	1	1	1	1	0	12	Low	0	0	1	0	0	1	Low	5
45	0	4	3	4	3	1	0	120	4	4	5	6	6	5	4	6	6	5	5	5	6	6	5	5	6	6	6	6	5.35	High	4	4	4	5	5	6	6	5	2	41	High	3	3	3	3	2	14	High	3
48	0	2	2	3	3	1	0	120	5	2	6	2	7	6	3	5	3	6	7	7	7	4	1	2	7	1	4	1	4.3	High	6	6	4	5	6	6	3	3	3	42	High	0	3	0	1	2	6	Low	6
22	1	1	2	1	2	1	0	90	6	6	7	5	3	6	4	6	5	5	7	7	3	5	6	6	6	6	4	5	5.4	High	5	6	4	4	5	5	5	3	6	43	High	3	4	4	1	4	16	High	5
52	1	1	2	4	3	0	0	100	5	4	5	6	5	3	3	4	3	3	5	5	5	3	3	2	3	2	4	3	3.8	High	2	1	1	2	1	0	0	1	0	8	Low	0	3	3	1	0	7	Moderate	6
41	1	5	2	1	3	1	0	30	7	3	5	4	4	6	3	4	5	4	6	6	4	6	6	4	4	6	5	4	4.8	High	6	5	4	3	5	2	0	2	0	27	High	5	5	5	3	1	19	High	5
48	1	4	3	4	3	1	0	15	5	7	7	7	5	7	1	6	2	2	6	7	7	7	2	7	4	4	7	7	5.35	High	6	6	6	6	6	2	6	4	4	46	High	0	5	6	6	0	17	High	6
45	1	4	2	2	2	1	0	120	1	4	4	7	4	1	1	5	4	5	6	7	6	5	6	1	7	4	7	7	4.6	High	5	5	5	5	5	3	3	1	0	32	High	0	1	1	0	0	2	Low	6
31	1	1	2	3	3	1	0	30	4	4	4	7	1	2	2	5	2	4	3	5	7	2	1	3	6	3	7	5	3.85	High	6	6	6	3	6	6	6	3	3	45	High	0	6	6	0	0	12	Moderate	6
33	0	5	2	2	3	1	0	60	7	1	7	7	1	7	7	7	7	7	7	7	7	1	3	1	7	7	7	7	5.6	High	6	6	6	6	5	5	5	6	6	51	High	6	6	6	6	3	27	High	6
34	0	5	2	2	2	1	0	25	6	6	7	7	4	5	3	3	5	7	7	7	7	5	5	5	7	6	6	6	5.7	High	5	5	6	5	5	4	3	5	4	42	High	4	3	4	3	1	15	High	4
23	1	4	2	1	3	0	0	15	4	5	5	6	5	6	5	6	6	7	7	6	6	4	5	6	6	5	5	6	5.55	High	2	3	3	2	2	4	3	3	3	25	Moderate	2	3	3	2	2	12	Moderate	3
56	0	2	3	4	1	1	0	30	6	4	7	6	2	6	2	6	2	3	6	6	6	6	6	3	6	6	6	5	5	High	6	6	6	6	6	6	3	6	5	50	High	3	6	6	6	0	21	High	0
50	1	2	4	4	3	1	0	45	7	7	7	7	7	7	7	7	6	7	7	7	7	6	6	6	7	7	7	7	6.8	High	6	6	6	6	6	6	6	6	6	54	High	6	6	6	5	6	29	High	0
28	0	1	3	1	3	1	0	30	7	4	6	7	4	4	6	7	4	7	7	7	7	7	7	7	4	7	7	7	6.15	High	6	6	6	6	6	3	6	4	1	44	High	0	6	3	0	0	9	Moderate	1
55	1	4	2	4	2	0	0	30	5	1	5	6	1	5	5	5	5	6	5	6	7	3	5	5	7	5	7	6	5	High	6	5	6	5	6	6	5	6	5	50	High	5	5	6	6	0	22	High	6
37	0	1	2	1	3	1	0	70	5	7	4	7	6	4	6	5	2	2	7	3	1	2	5	2	2	5	4	4	4.15	High	4	4	4	1	4	3	4	3	4	31	High	1	5	5	1	3	15	High	3
40	1	4	2	4	2	1	0	15	1	7	5	4	4	6	1	1	2	4	1	1	4	1	1	4	3	1	1	1	2.65	Moderate	1	1	1	1	1	1	1	1	0	8	Low	0	3	3	1	0	7	Moderate	5
34	1	4	2	3	1	1	0	15	3	3	4	4	5	4	2	4	3	4	3	5	4	4	3	2	2	2	3	3	3.35	Moderate	4	3	3	3	5	3	3	3	2	29	High	0	0	2	0	3	5	Low	3
34	1	5	2	1	3	1	0	70	5	7	6	7	6	7	5	7	5	7	6	7	6	7	2	2	4	2	4	7	5.45	High	6	5	5	5	5	6	6	5	5	48	High	5	6	5	0	1	17	High	5
54	1	1	3	4	3	1	0	45	4	4	7	7	7	4	1	1	5	5	5	7	7	1	1	7	7	4	4	4	4.6	High	3	5	6	6	6	0	3	0	0	29	High	0	6	6	3	0	15	High	5
24	0	1	2	1	3	1	0	45	5	1	7	2	1	1	1	7	2	7	4	7	6	1	7	5	7	5	7	7	4.5	High	6	6	6	1	6	0	3	0	1	29	High	0	6	0	3	6	15	High	6
41	0	1	2	3	3	0	0	40	1	4	1	7	1	1	1	4	1	1	1	4	7	1	1	1	1	1	1	1	2.05	Moderate	0	1	1	0	1	0	1	0	1	5	Low	0	0	0	1	0	1	Low	6
33	0	4	2	2	3	1	0	60	4	1	7	6	7	7	6	7	4	6	6	7	7	7	1	7	7	4	7	6	5.7	High	4	6	0	6	6	6	3	6	3	40	High	0	3	6	3	3	15	High	3
42	0	4	3	4	2	0	0	45	7	7	7	7	7	7	7	7	7	7	7	7	7	7	7	7	7	7	7	7	7	High	3	3	3	3	3	3	3	3	3	27	High	3	3	3	3	3	15	High	3
36	1	4	3	3	1	1	0	40	6	1	1	7	1	1	3	4	1	7	7	7	7	5	4	7	7	7	6	7	4.8	High	5	6	6	6	6	5	5	3	6	48	High	6	6	6	3	3	24	High	3
54	1	3	2	4	2	1	0	90	7	7	4	7	1	7	7	7	4	4	4	4	4	5	5	5	5	6	5	5	5.15	High	5	5	5	6	6	5	5	6	5	48	High	6	6	6	6	0	24	High	5
43	1	4	3	4	1	1	0	12	7	7	7	7	5	7	4	4	4	7	4	7	7	4	4	2	3	4	5	5	5.2	High	5	3	4	3	4	4	3	3	1	30	High	0	6	6	0	0	12	Moderate	6
55	1	3	3	4	3	0	0	80	7	7	7	7	5	7	5	5	5	5	4	7	7	7	4	4	7	7	7	7	6.05	High	6	6	5	6	6	4	6	5	6	50	High	6	6	6	5	1	24	High	5
28	1	1	2	1	3	1	0	30	7	2	7	4	1	5	1	7	7	7	7	7	5	7	7	5	7	7	7	7	5.7	High	3	6	1	2	3	6	5	1	1	28	High	0	0	3	2	0	5	Low	5
47	1	4	2	4	2	0	0	15	4	4	5	6	4	4	2	4	4	6	6	4	6	1	1	1	2	4	6	5	3.95	High	3	4	4	1	3	4	3	4	1	27	High	1	1	5	0	5	12	Moderate	3
25	1	1	3	1	1	1	0	90	7	3	7	7	7	4	7	7	3	7	7	7	5	7	7	6	7	6	7	7	6.25	High	6	6	5	6	6	6	5	6	3	49	High	3	6	6	6	3	24	High	0
41	1	2	3	4	2	1	0	45	5	4	6	6	5	3	5	6	3	5	5	6	5	6	6	5	5	6	5	5	5.1	High	4	4	3	5	6	5	6	3	3	39	High	5	0	6	2	6	19	High	4
39	1	4	3	4	3	0	0	30	5	7	7	7	3	1	5	7	5	6	7	7	7	2	2	1	3	3	6	4	4.75	High	6	6	6	1	6	2	5	1	0	33	High	0	5	5	0	6	16	High	3
48	1	2	2	4	2	1	0	15	7	7	7	7	7	7	7	7	7	7	7	7	7	7	7	7	7	7	7	7	7	High	6	6	6	6	6	6	6	6	6	54	High	6	6	6	6	6	30	High	0
24	0	5	2	1	2	1	0	30	6	7	6	7	4	7	4	7	7	6	7	7	6	1	4	4	1	6	3	3	5.15	High	5	6	5	6	5	1	6	1	2	37	High	0	0	2	1	0	3	Low	2
37	0	5	3	3	1	1	0	60	6	2	6	6	6	4	5	7	3	6	6	6	6	7	7	5	7	6	7	6	5.7	High	6	5	5	5	6	6	6	6	2	47	High	3	6	6	6	2	23	High	2
31	1	5	3	2	1	1	0	60	7	3	6	7	7	4	7	6	4	6	6	6	6	7	7	5	6	6	7	7	6	High	6	5	6	5	6	6	5	6	2	47	High	3	6	6	5	2	22	High	1
35	1	1	2	3	1	1	0	50	6	4	4	4	3	4	3	5	4	5	4	4	4	4	6	1	1	2	6	2	3.8	High	3	4	3	3	3	3	5	1	0	25	Moderate	1	0	2	1	1	5	Low	1
21	1	1	3	1	1	1	0	90	7	3	6	7	7	4	7	5	4	6	5	7	5	6	6	5	6	5	6	6	5.65	High	6	5	5	6	5	5	4	5	2	43	High	2	5	6	5	1	19	High	1
25	0	2	3	1	1	1	0	60	7	5	6	7	7	5	7	6	4	6	7	6	6	6	7	5	6	5	6	7	6.05	High	6	6	6	6	6	6	4	5	3	48	High	2	5	6	5	1	19	High	1
35	1	4	3	2	1	1	0	60	7	3	6	7	7	4	7	7	4	6	7	6	6	7	7	5	6	6	7	7	6.1	High	6	6	6	6	6	6	6	6	2	50	High	2	6	6	6	2	22	High	1
47	1	1	3	3	1	1	0	90	7	4	7	7	7	4	7	6	4	6	6	6	6	6	7	5	6	6	7	6	6	High	6	6	5	6	6	6	5	6	2	48	High	2	6	6	2	1	17	High	2
45	1	2	2	3	2	1	0	40	6	7	7	4	6	6	6	6	4	7	7	7	7	6	6	6	7	7	6	6	6.2	High	6	6	6	5	6	6	3	6	3	47	High	5	6	6	3	1	21	High	5
37	1	4	2	2	1	1	0	17	7	7	7	7	6	6	7	7	7	7	7	7	7	5	5	6	6	5	7	7	6.5	High	6	6	6	6	6	6	6	6	4	52	High	3	5	6	1	3	18	High	6
51	1	5	2	4	2	1	0	20	6	1	4	4	1	1	2	3	1	7	3	6	7	1	3	1	1	4	6	6	3.4	Moderate	5	6	5	6	6	0	6	6	5	45	High	0	1	6	0	0	7	Moderate	6
34	1	1	2	2	3	0	0	30	1	1	1	1	1	1	1	1	1	1	1	1	1	1	1	1	1	1	1	1	1	Low	1	1	0	0	0	0	6	1	0	9	Low	0	1	0	0	6	7	Moderate	6
41	1	4	3	4	1	1	0	20	7	1	7	7	7	7	7	7	7	7	7	7	4	7	7	7	7	7	7	7	6.55	High	6	6	6	6	6	3	3	3	3	42	High	3	6	6	3	6	24	High	6
25	0	1	2	1	3	1	0	210	5	7	4	6	4	7	1	7	1	6	6	7	6	2	1	1	2	1	4	4	4.1	High	6	6	5	4	6	2	6	6	0	41	High	5	6	2	0	6	19	High	6
48	1	4	3	4	3	0	0	25	7	7	7	7	7	7	7	7	4	7	7	7	7	7	5	7	7	7	7	7	6.75	High	6	6	6	6	6	4	6	6	2	48	High	6	6	6	0	0	18	High	6
34	1	4	3	3	1	1	0	90	7	3	7	7	7	5	3	7	4	6	7	7	5	6	7	7	5	6	7	7	6	High	6	6	6	6	6	6	6	6	3	51	High	2	6	6	6	2	22	High	2
45	0	2	3	1	1	1	0	90	7	4	7	7	7	4	7	6	4	6	5	6	6	7	6	5	6	6	7	7	6	High	6	6	6	6	6	6	5	4	2	47	High	2	6	6	5	2	21	High	1
38	1	5	3	4	1	1	0	80	7	7	7	7	1	7	1	7	7	1	1	7	7	7	1	1	1	1	7	7	4.6	High	6	6	6	0	6	6	6	0	3	39	High	6	6	6	0	0	18	High	6
34	1	1	2	3	3	0	0	20	6	6	7	6	5	6	6	6	5	6	7	7	7	6	6	7	7	7	7	7	6.35	High	6	6	6	6	6	6	6	6	1	49	High	6	6	6	0	3	21	High	5
48	1	4	3	4	2	1	0	15	7	7	7	7	7	7	7	7	7	7	7	7	7	7	7	7	7	7	7	7	7	High	6	6	6	6	6	5	6	5	6	52	High	5	6	6	5	6	28	High	5
52	1	4	3	4	2	1	0	25	5	4	6	6	3	3	1	4	4	5	4	6	5	1	3	2	1	4	4	5	3.8	High	4	6	1	2	4	4	4	0	0	25	Moderate	0	1	1	1	0	3	Low	1
24	0	5	2	1	2	1	0	120	7	7	7	7	4	1	4	2	4	3	3	3	3	3	7	3	3	3	2	4	4	High	2	3	3	2	3	1	2	6	2	24	Moderate	3	3	3	2	2	13	High	1
44	1	4	2	4	2	1	1	30	7	3	4	6	2	1	6	6	6	1	2	6	6	5	4	5	2	3	6	4	4.25	High	6	6	6	6	6	6	6	6	6	54	High	0	6	6	1	5	18	High	6
48	1	4	2	4	2	0	0	30	4	4	5	7	4	1	1	6	2	5	5	6	4	4	4	4	4	4	5	5	4.2	High	3	3	3	2	3	3	3	2	5	27	High	2	0	1	3	4	10	Moderate	3
40	1	2	3	4	2	0	0	30	5	6	4	6	7	4	5	7	4	7	7	7	7	6	7	7	5	4	7	7	5.95	High	5	5	5	4	6	3	3	2	6	39	High	3	6	6	3	6	24	High	3
34	1	1	1	1	2	1	0	20	4	2	7	4	4	1	4	7	4	4	7	7	3	4	4	4	4	2	7	4	4.35	High	6	6	6	3	5	4	4	2	3	39	High	0	3	3	0	3	9	Moderate	3
27	1	1	2	1	2	0	0	10	5	5	6	6	3	2	2	7	2	7	7	7	7	5	3	5	5	5	2	2	4.65	High	5	6	5	3	3	2	3	4	2	33	High	2	3	3	4	1	13	High	1
35	1	4	2	1	2	0	0	10	1	1	1	1	1	1	1	1	1	1	1	1	1	1	1	1	1	1	1	1	1	Low	0	0	0	0	0	0	6	0	0	6	Low	0	0	0	0	0	0	Low	0
52	1	4	3	4	2	1	0	10	7	6	6	4	4	6	6	6	4	6	6	6	6	6	6	6	6	5	6	6	5.7	High	6	6	6	6	6	5	6	6	5	52	High	4	6	6	5	6	27	High	6
43	1	4	3	4	3	0	0	20	7	7	7	7	7	7	5	7	5	7	5	7	5	6	4	4	7	4	7	6	6.05	High	5	5	6	6	6	6	6	6	6	52	High	6	6	6	6	6	30	High	4
55	1	2	3	4	3	1	0	90	7	4	7	7	4	7	7	7	7	7	5	7	7	7	7	7	7	6	7	7	6.55	High	6	6	6	6	6	6	6	6	6	54	High	6	6	6	6	6	30	High	6
40	1	4	3	4	3	1	0	35	5	7	7	7	5	5	3	7	4	6	5	7	5	4	3	5	7	4	5	6	5.35	High	6	6	6	5	6	5	6	5	3	48	High	5	6	6	1	3	21	High	5
57	1	2	4	4	3	0	0	13	4	1	2	3	2	4	5	2	2	2	2	1	2	3	3	2	3	2	2	2	2.45	Moderate	1	1	1	3	1	2	0	3	2	14	Low	3	1	1	4	5	14	High	1
56	1	4	3	4	1	1	0	40	7	3	7	7	7	4	6	6	4	6	6	5	6	7	7	6	5	5	7	6	5.85	High	6	6	6	6	6	6	5	6	2	49	High	3	6	6	6	2	23	High	2
27	1	1	3	2	1	1	0	130	7	3	7	7	7	5	6	6	3	6	7	6	6	7	7	6	5	6	7	7	6.05	High	6	6	6	6	6	6	6	5	2	49	High	2	6	6	6	2	22	High	2
45	0	1	3	4	3	1	0	30	7	4	7	7	7	4	7	6	3	7	6	6	6	7	6	5	5	6	7	7	6	High	6	6	6	6	6	6	4	6	2	48	High	2	6	6	6	1	21	High	2
46	1	4	3	3	1	1	0	60	7	4	7	7	7	4	7	5	3	5	6	6	6	7	6	5	6	6	6	7	5.85	High	6	6	6	6	6	6	5	5	2	48	High	2	6	6	6	2	22	High	2
47	1	5	2	4	2	1	0	20	4	7	7	4	7	4	2	4	7	6	4	7	7	4	4	7	7	2	4	5	5.15	High	6	4	6	3	6	0	6	0	3	34	High	0	3	6	0	0	9	Moderate	0
37	1	1	2	2	1	1	0	20	7	7	7	7	7	7	4	7	7	7	7	7	7	7	4	4	7	7	7	7	6.55	High	5	4	3	5	5	5	6	5	4	42	High	0	2	4	3	4	13	High	2
42	1	4	3	4	3	1	0	80	5	6	5	6	5	7	2	7	3	6	6	7	7	7	3	5	7	6	6	7	5.65	High	5	5	4	3	4	3	3	2	0	29	High	3	1	2	0	0	6	Low	4
21	1	1	2	1	2	1	0	12	4	5	5	6	2	2	2	4	3	4	3	3	1	1	3	3	2	2	5	3	3.15	Moderate	2	1	0	0	1	2	2	0	2	10	Low	0	4	0	4	1	9	Moderate	6
33	0	1	2	2	2	0	0	25	7	7	7	4	1	4	1	7	7	7	7	7	7	1	1	4	7	4	7	1	4.9	High	6	6	3	6	6	3	3	0	3	36	High	1	6	6	0	0	13	High	6
29	1	2	3	2	2	1	0	30	2	1	4	7	1	4	4	4	4	7	7	4	2	4	5	2	5	4	4	2	3.85	High	3	2	1	6	3	0	6	3	1	25	Moderate	0	0	3	1	1	5	Low	6
46	1	4	3	4	2	1	0	20	4	7	2	3	7	7	3	5	4	7	7	6	6	4	4	6	7	6	3	6	5.2	High	4	5	6	4	4	4	4	4	6	41	High	6	6	6	6	4	28	High	4
47	1	1	3	4	3	0	0	90	6	7	7	7	4	4	5	6	7	4	6	7	7	7	7	5	7	5	6	6	6	High	2	4	1	6	6	0	6	6	5	36	High	0	5	6	0	0	11	Moderate	1
45	1	5	3	4	2	1	0	120	7	1	4	7	1	7	3	7	4	6	7	6	7	7	2	7	7	3	7	7	5.35	High	5	6	3	6	3	2	2	5	0	32	High	0	6	6	0	0	12	Moderate	2
50	1	5	3	4	1	1	0	90	7	7	7	7	4	4	3	4	7	7	7	7	7	4	4	2	7	3	7	7	5.6	High	4	4	4	0	3	3	4	4	3	29	High	0	6	3	0	0	9	Moderate	6
55	1	4	2	4	2	0	0	20	5	6	6	6	6	6	5	6	6	7	6	6	6	6	6	6	6	6	6	6	5.95	High	5	5	5	6	5	5	6	6	0	43	High	0	5	6	1	6	18	High	5
33	1	4	2	3	3	0	0	30	6	1	7	7	5	6	5	7	5	1	6	7	5	4	6	7	7	6	7	4	5.45	High	6	6	1	6	3	6	6	1	2	37	High	6	6	6	1	1	20	High	3
53	1	4	2	4	2	0	0	15	7	7	7	4	4	7	7	7	2	7	7	7	7	6	6	4	2	6	7	7	5.9	High	6	6	6	5	6	5	6	6	0	46	High	5	6	6	1	0	18	High	5
47	1	1	3	4	3	0	0	45	6	6	6	6	6	6	6	5	6	6	4	6	6	4	4	3	1	4	6	6	5.15	High	5	6	5	6	6	2	6	5	3	44	High	5	6	6	5	0	22	High	1
50	1	1	3	4	3	1	1	40	7	7	7	7	7	7	7	7	7	1	1	7	7	7	3	7	4	7	7	7	6.05	High	6	6	6	6	6	6	6	6	6	54	High	6	6	6	6	6	30	High	6
29	1	1	2	2	3	1	0	40	4	7	4	5	4	4	3	4	3	3	3	4	4	3	3	5	4	3	6	5	4.05	High	6	5	3	6	6	3	6	6	6	47	High	3	0	6	0	6	15	High	3
46	1	5	2	4	2	1	0	25	7	7	7	7	7	7	7	7	7	7	7	7	7	7	7	7	7	7	7	7	7	High	6	6	6	6	6	6	6	6	6	54	High	6	6	6	6	6	30	High	6
46	1	4	3	4	3	1	0	20	4	7	5	6	2	2	3	5	4	6	6	6	7	3	2	4	2	2	6	4	4.3	High	3	3	1	2	2	1	2	0	2	16	Low	1	2	4	1	2	10	Moderate	4
29	0	1	2	1	2	0	0	15	4	7	6	7	1	2	3	3	7	7	7	5	7	5	2	4	4	3	7	7	4.9	High	3	4	0	6	3	0	6	2	5	29	High	0	3	2	2	4	11	Moderate	6
32	1	5	2	3	2	0	0	30	6	6	6	7	5	1	7	4	4	7	7	7	7	4	7	7	7	7	7	7	6	High	6	6	6	5	3	1	2	0	0	29	High	5	6	6	6	0	23	High	6
45	1	4	2	4	2	0	0	20	4	2	5	3	2	2	3	3	2	5	3	6	5	6	7	3	3	5	5	6	4	High	3	4	2	4	5	3	5	2	3	31	High	6	6	5	4	4	25	High	4
49	1	4	4	4	1	0	0	45	4	1	1	1	1	1	1	1	4	1	1	1	1	1	1	1	1	1	1	1	1.3	Low	1	1	0	0	2	2	2	2	0	10	Low	0	2	2	2	0	6	Low	0
41	1	4	2	4	1	1	0	20	6	7	7	5	1	1	7	6	4	7	7	7	7	5	4	7	7	6	7	7	5.75	High	6	6	6	6	6	6	6	6	5	53	High	6	1	6	6	1	20	High	5
42	1	5	3	4	2	0	0	45	7	7	7	7	7	7	7	7	7	7	7	7	7	7	7	7	7	7	7	7	7	High	6	6	6	6	6	6	6	6	6	54	High	6	6	6	1	6	25	High	6
48	1	1	2	4	2	0	0	40	4	2	3	1	1	1	1	2	1	2	2	2	2	1	1	2	1	2	2	2	1.75	low	2	2	0	0	2	0	0	2	0	8	Low	2	0	0	0	0	2	Low	2
32	1	4	2	2	3	1	0	60	6	6	5	5	4	7	3	7	4	6	5	7	6	3	3	5	5	2	3	7	4.95	High	6	5	5	2	5	6	5	2	1	37	High	2	6	6	2	3	19	High	2
31	1	5	2	2	1	1	0	40	7	7	4	4	4	4	1	4	4	7	4	7	4	4	4	4	4	4	4	4	4.45	High	4	4	2	4	5	6	3	0	4	32	High	2	5	5	3	6	21	High	2
50	1	4	3	4	3	1	0	30	7	7	6	7	6	6	6	5	2	6	7	6	5	2	2	2	2	2	6	5	4.85	High	6	3	6	3	3	3	3	3	0	30	High	3	3	3	6	3	18	High	3
57	1	4	3	4	3	1	0	45	3	5	7	7	5	7	4	3	2	5	4	7	7	4	4	4	2	2	1	4	4.35	High	3	3	3	0	0	0	0	0	0	9	Low	0	0	3	0	0	3	Low	3
26	0	4	2	1	1	1	0	1	5	6	4	7	4	3	6	7	5	5	4	5	5	5	3	5	5	5	6	5	5	High	5	5	4	6	6	6	6	4	1	43	High	4	5	5	4	0	18	High	5
30	1	1	1	2	1	1	0	25	7	4	5	6	6	6	2	7	5	6	5	7	7	5	2	4	4	2	5	6	5.05	High	6	6	5	6	6	6	5	5	0	45	High	3	6	5	6	0	20	High	6
33	1	1	3	3	1	1	0	30	7	4	7	6	5	4	3	4	6	5	6	4	5	5	3	4	5	6	4	3	4.8	High	6	5	5	5	5	4	5	3	3	41	High	5	5	4	4	5	23	High	5
37	1	4	2	1	3	0	0	80	6	7	3	7	2	5	3	7	2	6	7	5	7	5	2	2	6	2	6	6	4.8	High	3	3	1	1	1	0	0	0	6	15	Low	5	5	5	1	1	17	High	2
32	1	4	2	2	2	1	0	45	7	4	7	7	7	7	7	7	7	7	7	7	7	7	7	7	7	7	7	7	6.85	High	6	6	6	6	6	6	6	6	6	54	High	0	6	6	0	6	18	High	6
41	1	2	3	4	2	1	0	30	5	4	4	4	4	7	4	7	4	4	5	4	7	4	3	3	4	4	3	4	4.4	High	4	3	3	6	5	4	3	5	4	37	High	0	0	0	0	2	2	Low	4
48	1	4	3	3	2	1	0	40	4	7	7	6	7	7	6	5	5	4	4	7	7	5	4	4	6	5	6	5	5.55	High	1	6	6	5	6	4	6	4	0	38	High	0	0	1	0	2	3	Low	5
47	0	2	3	4	1	1	0	60	7	3	7	7	6	5	6	6	4	5	6	6	6	7	6	5	5	6	7	7	5.85	High	6	6	6	5	5	6	5	6	1	46	High	2	1	6	6	1	16	High	2
28	1	1	3	2	1	1	0	50	7	4	7	7	5	4	6	6	4	6	6	6	6	7	6	6	5	6	6	7	5.85	High	6	6	5	5	6	5	5	6	2	46	High	2	5	5	5	5	22	High	2
26	1	1	2	1	2	1	0	15	7	1	4	7	1	1	3	5	4	6	6	4	7	2	2	4	4	4	7	3	4.1	High	3	2	2	1	3	0	1	0	3	15	Low	1	0	3	3	0	7	Moderate	3
47	1	2	2	2	2	1	0	30	4	4	4	4	4	7	4	4	4	4	4	7	7	7	7	4	4	5	4	7	4.95	High	4	3	3	3	3	3	3	2	2	26	Moderate	4	4	5	3	5	21	High	3
33	1	1	2	2	3	1	0	40	7	4	7	7	4	4	7	6	6	7	7	7	7	7	7	5	7	4	7	7	6.2	High	6	6	6	6	6	6	6	6	6	54	High	5	5	6	4	5	25	High	6
40	1	1	2	4	1	1	0	45	6	5	7	5	3	1	4	6	3	7	7	7	6	5	7	4	4	7	7	7	5.4	High	2	5	6	6	6	5	6	5	0	41	High	5	6	6	0	0	17	High	5
48	1	4	4	4	2	1	0	50	7	4	4	7	1	4	5	6	4	7	7	5	7	2	4	7	7	3	2	6	4.95	High	5	6	5	2	6	3	4	1	2	34	High	1	5	0	5	0	11	Moderate	2
45	1	4	2	4	2	0	0	60	7	7	7	7	7	7	4	7	7	7	7	7	7	5	4	7	4	4	7	7	6.3	High	6	6	6	6	6	6	6	0	3	45	High	0	0	6	0	3	9	Moderate	6
31	1	5	3	2	3	1	0	60	5	7	6	5	6	2	4	6	4	7	7	5	6	4	4	3	1	3	2	4	4.55	High	2	5	4	6	4	1	5	4	0	31	High	3	5	6	2	0	16	High	2
46	1	4	2	3	1	1	0	30	4	4	5	6	4	2	2	3	2	2	4	4	4	3	2	2	5	2	3	2	3.25	Moderate	2	5	1	1	2	4	4	6	0	25	Moderate	0	4	1	5	0	10	Moderate	1
51	1	4	3	4	3	1	0	45	2	6	7	7	7	7	2	7	4	7	3	7	7	5	5	4	7	7	6	5	5.6	High	5	6	6	4	5	3	6	6	0	41	High	1	5	6	1	5	18	High	3
41	1	5	2	2	2	1	0	30	2	4	7	4	6	6	7	7	4	7	7	7	7	5	5	6	7	7	7	6	5.9	High	6	6	6	6	6	6	6	6	6	54	High	6	0	6	6	6	24	High	3
41	1	5	2	2	3	1	0	45	7	4	7	5	1	5	3	3	1	7	7	7	7	7	1	7	4	1	1	7	4.6	High	4	6	4	2	4	3	2	0	0	25	Moderate	0	4	0	0	0	4	Low	6
33	1	1	2	2	3	1	0	45	7	5	7	7	2	4	1	7	7	7	7	7	7	7	7	7	7	7	7	7	6.2	High	6	6	6	5	5	5	6	1	3	43	High	5	5	4	0	5	19	High	6
53	1	5	3	4	2	0	0	120	7	7	7	7	1	7	7	7	7	7	7	7	7	7	7	7	7	7	7	7	6.7	High	6	6	6	6	6	6	6	6	6	54	High	0	6	6	5	0	17	High	6
53	1	2	3	4	1	0	0	70	4	7	5	6	5	5	4	6	5	6	7	6	7	5	3	6	6	5	6	6	5.5	High	4	5	6	6	6	3	6	2	2	40	High	6	5	6	2	0	19	High	5
40	1	1	3	4	3	1	0	40	4	4	5	5	5	1	2	6	5	1	6	5	4	4	2	2	1	2	5	6	3.75	High	5	6	6	6	5	6	1	4	5	44	High	0	2	6	0	5	13	High	6
48	0	1	3	4	1	1	0	40	6	5	6	3	4	6	3	3	3	7	6	4	4	1	3	1	3	3	3	3	3.85	High	5	5	5	3	4	3	2	3	1	31	High	0	0	1	0	0	1	Low	5
44	1	1	2	4	2	1	0	60	7	7	7	7	4	3	4	7	7	7	7	7	7	7	7	7	7	7	7	7	6.5	High	6	6	6	6	6	6	6	3	1	46	High	2	4	4	1	3	14	High	6
45	1	4	3	4	1	1	0	45	7	7	7	7	7	7	7	7	7	7	7	7	7	7	7	7	7	7	7	7	7	High	5	5	5	5	5	1	6	6	1	39	High	5	6	6	4	3	24	High	5
56	1	4	3	4	3	0	0	30	7	2	6	6	1	1	1	4	6	6	5	7	4	1	1	1	1	1	5	4	3.5	High	5	6	5	1	6	1	6	3	4	37	High	0	0	0	0	1	1	Low	3
32	1	1	3	1	1	1	0	60	1	7	1	7	7	1	1	7	4	1	1	7	7	7	1	1	1	1	1	1	3.25	Moderate	0	5	0	6	3	0	0	0	0	14	Low	0	0	0	0	0	0	Low	0
51	1	4	3	4	1	1	0	60	4	7	4	4	7	7	1	7	7	1	4	7	7	4	1	4	4	4	4	7	4.75	High	6	6	6	6	6	6	6	6	4	52	High	6	6	6	0	4	22	High	0
42	1	4	3	4	1	1	0	15	7	7	7	7	7	7	1	7	7	1	7	7	7	7	1	1	1	1	7	7	5.2	High	0	2	1	6	5	0	6	6	0	26	Moderate	0	1	1	0	6	8	Moderate	5
56	1	4	3	4	1	1	0	50	7	1	7	7	7	7	7	7	7	7	7	7	7	7	7	7	7	7	7	7	6.7	High	6	6	6	6	6	6	0	3	0	39	High	6	6	6	0	6	24	High	6
52	1	1	2	4	2	0	0	35	4	4	6	5	6	5	1	5	5	5	4	6	2	4	1	1	4	1	5	5	3.95	High	4	5	0	1	3	4	6	3	0	26	Moderate	0	1	1	1	6	9	Moderate	6
43	1	4	2	3	2	1	0	60	5	3	5	4	2	5	4	6	5	7	6	7	6	6	6	6	6	7	7	7	5.5	High	5	6	5	6	5	6	4	4	3	44	High	4	5	6	4	4	23	High	2
58	0	1	3	4	2	1	0	30	7	6	7	7	3	7	6	7	7	7	6	7	7	7	7	7	7	7	7	7	6.65	High	6	6	6	6	6	4	6	6	6	52	High	6	6	6	6	6	30	High	6
48	0	4	3	4	3	0	0	40	7	7	5	6	4	6	4	5	5	7	6	4	6	6	5	5	4	5	5	6	5.4	High	3	6	3	3	3	3	3	3	0	27	High	5	3	6	0	6	20	High	6
47	1	1	3	4	2	0	0	10	7	7	7	7	3	4	4	7	7	7	7	7	7	4	3	7	7	7	7	7	6.15	High	6	6	6	6	6	6	3	6	5	50	High	3	6	6	5	6	26	High	6
31	1	5	2	2	1	1	0	25	4	7	6	5	5	5	6	4	5	7	4	4	1	3	1	1	3	7	2	4	4.2	High	3	4	2	4	3	0	2	0	0	18	Moderate	2	6	6	4	0	18	High	6
29	0	5	3	2	2	0	0	45	4	4	6	7	4	4	6	5	6	7	7	7	7	7	2	2	3	5	6	6	5.25	High	4	5	5	2	2	3	5	5	4	35	High	0	4	4	3	1	12	Moderate	3
43	1	1	3	4	3	1	0	60	4	1	6	6	6	4	1	4	6	6	4	6	6	1	1	4	6	1	4	4	4.05	High	6	6	6	0	6	0	3	0	0	27	High	6	6	6	0	0	18	High	6
51	1	4	1	4	2	0	0	1	4	1	1	6	7	1	1	1	6	6	1	7	6	1	1	1	1	1	6	1	3	Moderate	4	2	1	3	1	0	6	1	0	18	Moderate	0	0	0	0	0	0	Low	0
49	1	2	3	4	2	0	0	55	5	7	7	7	5	5	7	4	4	4	6	7	7	4	4	4	7	7	6	5	5.6	High	4	2	0	1	3	2	1	3	0	16	Low	0	3	0	0	0	3	Low	5
54	1	2	4	4	2	0	0	45	1	4	4	1	2	1	1	3	1	3	3	1	4	1	2	1	1	2	3	3	2.1	Moderate	1	2	0	1	0	0	1	0	0	5	Low	0	1	0	0	0	1	Low	1
39	1	1	3	4	3	0	0	60	5	3	3	3	3	1	3	7	2	1	1	1	3	7	1	3	3	4	3	3	3	Moderate	3	3	3	2	2	2	2	2	0	19	Moderate	2	4	2	0	3	11	Moderate	3
55	1	4	3	4	1	1	0	25	7	6	6	6	5	5	6	5	5	6	4	5	6	6	3	4	4	4	5	4	5.1	High	6	5	5	4	5	4	5	4	4	42	High	3	4	4	4	4	19	High	1
41	1	1	2	3	3	1	0	30	7	6	6	6	6	6	6	6	6	6	6	6	6	6	6	6	6	6	6	6	6.05	High	6	5	5	5	5	5	5	5	5	46	High	5	5	5	5	5	25	High	5
47	1	4	3	4	3	0	0	30	7	5	7	7	6	2	6	6	4	6	5	6	6	3	3	3	3	3	6	5	4.95	High	5	5	5	5	2	5	5	5	2	39	High	1	5	5	5	3	19	High	1
33	1	4	3	2	2	1	0	35	6	7	6	6	1	7	4	4	5	6	6	6	5	4	5	5	6	5	6	5	5.25	High	6	5	3	5	4	6	5	3	4	41	High	5	4	5	2	3	19	High	4
46	1	4	3	4	3	1	0	30	7	1	6	6	4	4	4	6	2	2	2	2	6	6	3	6	4	4	6	4	4.25	High	6	5	5	5	5	5	5	5	5	46	High	4	1	5	2	1	13	High	5
45	0	5	2	4	2	1	0	50	7	6	6	7	6	7	4	7	4	7	5	7	7	5	5	4	2	5	5	4	5.5	High	6	6	6	1	6	1	6	1	4	37	High	0	1	6	0	0	7	Moderate	6
43	1	4	3	4	3	1	0	55	6	5	6	6	4	2	3	2	6	3	2	2	2	2	2	3	3	2	6	6	3.65	High	6	5	5	5	5	5	5	3	2	41	High	1	1	5	1	5	13	High	5
58	1	5	3	4	3	0	0	30	7	4	1	7	4	1	3	1	1	7	4	1	1	3	1	4	2	1	1	2	2.8	Moderate	1	0	0	0	2	0	5	0	0	8	Low	0	0	1	3	0	4	Low	2
50	1	4	2	4	2	1	0	30	7	4	4	6	2	4	3	6	5	4	4	6	2	5	2	1	4	1	6	1	3.85	High	4	6	5	0	3	0	3	2	0	23	Moderate	0	0	0	0	0	0	Low	0
50	0	4	3	4	3	1	1	60	7	7	7	7	6	7	6	7	6	7	7	7	7	7	7	7	7	7	7	7	6.85	High	6	6	6	6	6	6	6	6	6	54	High	5	6	6	0	0	17	High	6
33	1	1	2	1	2	0	0	8	5	4	7	4	2	1	4	4	4	6	5	6	6	5	6	4	4	4	6	6	4.65	High	5	5	5	6	6	5	6	6	6	50	High	5	5	5	2	0	17	High	6
44	1	5	3	3	3	0	0	25	5	3	4	6	3	4	4	3	4	1	1	5	5	3	3	3	3	3	2	2	3.35	Moderate	1	6	6	0	5	3	1	6	0	28	High	0	0	6	0	6	12	Moderate	6
39	1	1	2	1	3	0	0	30	7	1	1	7	1	1	1	6	6	6	6	6	6	5	2	5	1	1	2	1	3.6	High	6	1	0	1	6	0	6	6	6	32	High	0	0	4	4	0	8	Moderate	0
40	0	4	2	4	3	1	0	30	4	7	4	4	5	5	4	4	4	5	6	4	5	3	3	4	4	3	3	4	4.25	High	3	2	2	2	2	1	2	2	0	16	Low	2	1	2	0	0	5	Low	5
38	1	1	2	1	2	0	0	60	1	6	4	6	4	4	3	4	5	7	5	3	5	3	1	1	1	2	6	5	3.8	High	1	0	1	0	1	0	0	1	0	4	Low	0	4	0	0	0	4	Low	2
48	1	5	2	4	3	0	0	45	4	4	7	7	7	7	4	7	7	7	4	7	7	6	4	7	7	7	7	6	6.15	High	5	6	5	5	6	6	6	6	0	45	High	0	0	6	0	6	12	Moderate	6
50	0	1	3	4	1	1	0	1	7	7	7	6	7	5	7	7	7	7	7	7	7	7	7	7	6	7	7	7	6.8	High	6	6	6	6	6	6	6	6	6	54	High	6	6	6	5	6	29	High	0
54	1	1	2	4	1	1	0	60	7	7	7	6	1	7	6	1	3	1	1	7	7	7	1	7	7	7	7	7	5.2	High	6	6	6	6	6	0	6	2	0	38	High	6	6	6	2	1	21	High	2
43	1	4	3	4	2	1	0	20	5	7	7	5	7	7	4	7	6	7	7	6	7	6	6	7	7	7	7	7	6.45	High	6	6	6	5	6	3	6	1	5	44	High	2	2	6	0	0	10	Moderate	6
54	1	4	3	4	3	1	0	30	7	4	6	7	5	5	6	6	5	5	5	7	6	7	5	6	7	5	7	6	5.85	High	6	5	5	6	6	5	5	5	3	46	High	5	5	5	3	3	21	High	5
51	1	4	3	4	2	1	0	25	6	6	6	6	2	1	6	6	6	6	6	6	6	1	1	1	1	2	6	6	4.35	High	6	6	6	6	6	6	6	5	1	48	High	0	6	6	4	0	16	High	4
51	1	4	3	4	2	0	0	20	7	2	4	6	1	3	6	4	3	1	3	5	7	6	5	5	5	4	6	7	4.5	High	6	6	6	6	6	6	6	6	6	54	High	5	6	6	6	6	29	High	6
56	1	4	3	4	2	1	0	20	3	4	3	3	4	3	3	3	4	3	4	4	3	3	3	3	3	3	3	3	3.25	Moderate	2	1	1	1	1	0	1	0	0	7	Low	1	2	1	0	0	4	Low	2
44	1	4	3	4	2	1	0	45	6	6	6	7	6	7	6	7	5	4	6	7	7	6	3	7	7	7	7	7	6.2	High	5	5	5	3	5	6	5	5	2	41	High	0	5	5	0	5	15	High	6
51	1	4	4	4	3	1	0	15	4	1	3	5	3	1	3	5	1	5	2	6	6	5	6	4	6	5	3	5	3.95	High	6	6	3	3	6	0	2	0	0	26	Moderate	2	3	4	0	0	9	Moderate	5
55	1	4	2	4	3	1	0	20	6	6	6	6	6	5	6	6	5	5	6	6	6	6	6	6	6	6	6	6	5.85	High	6	6	6	6	6	6	6	6	6	54	High	6	6	6	6	6	30	High	6
39	1	5	3	3	2	1	0	15	4	1	2	4	4	5	1	1	3	3	3	5	6	1	1	3	5	1	4	4	3.05	Moderate	6	6	6	2	6	6	6	1	6	45	High	0	6	4	4	6	20	High	6
55	1	5	2	4	3	1	0	25	4	2	4	3	6	2	4	6	2	2	2	6	5	6	3	3	2	2	6	4	3.7	High	2	1	2	1	4	3	3	3	1	20	Moderate	1	5	4	2	0	12	Moderate	1
38	1	4	2	3	1	1	0	45	7	7	7	7	5	4	1	2	4	3	4	7	7	7	2	3	2	3	6	6	4.7	High	2	2	0	0	2	2	1	1	0	10	Low	0	0	1	1	0	2	Low	1
56	1	4	3	4	2	0	0	35	7	5	7	7	7	7	5	6	7	7	7	7	7	6	5	6	7	6	6	5	6.35	High	5	6	6	6	6	3	6	3	3	44	High	5	3	6	0	4	18	High	6
44	1	1	2	4	2	1	0	20	5	5	4	5	2	5	4	4	4	6	5	4	5	5	5	5	5	5	5	5	4.65	High	5	5	5	5	3	2	4	6	2	37	High	5	5	6	3	0	19	High	1
43	1	1	3	2	2	1	0	120	5	7	6	6	6	3	3	6	3	7	7	7	3	4	5	5	5	4	5	5	5.1	High	6	6	1	4	6	4	6	6	0	39	High	0	1	6	3	6	16	High	2
52	1	5	3	4	2	1	0	20	7	7	7	5	1	1	7	4	4	7	1	7	7	5	4	7	7	7	7	7	5.45	High	6	6	6	6	6	0	6	3	6	45	High	6	4	6	3	6	25	High	6
53	1	4	3	4	1	0	0	60	4	1	2	6	1	1	1	5	3	4	4	4	7	2	3	4	4	4	4	4	3.4	Moderate	6	6	5	5	6	3	5	1	5	42	High	1	1	1	0	2	5	Low	6
54	1	4	3	4	2	1	0	50	5	3	6	6	4	2	4	6	5	6	6	7	7	6	5	4	6	4	5	5	5.1	High	6	6	6	6	6	5	6	5	4	50	High	6	3	4	6	4	23	High	6
36	1	1	2	1	3	1	0	120	4	6	4	6	6	6	1	4	2	4	4	6	4	1	2	3	5	3	6	3	4	High	3	4	3	2	6	1	3	3	0	25	Moderate	0	3	3	1	5	12	Moderate	5
48	1	5	3	4	1	1	0	20	5	7	5	4	4	4	2	3	5	5	5	4	6	4	2	1	2	2	4	4	3.9	High	4	4	2	4	5	3	5	1	5	33	High	3	4	4	1	4	16	High	4
51	1	1	3	4	2	0	0	30	6	6	6	6	6	6	6	6	6	6	6	6	6	6	6	6	6	6	6	6	6	High	6	6	6	6	6	6	6	6	6	54	High	6	6	6	5	6	29	High	6
45	1	5	3	4	3	0	0	45	4	7	7	7	4	4	4	4	1	7	7	7	7	4	4	7	7	4	4	4	5.2	High	3	3	3	3	3	5	6	6	5	37	High	6	6	6	0	5	23	High	3
44	0	1	2	4	3	1	0	40	4	1	2	7	1	2	3	3	3	7	4	7	6	1	4	7	7	4	6	6	4.25	High	6	6	6	6	6	6	6	6	6	54	High	6	6	6	4	6	28	High	5
52	1	4	3	4	2	1	0	50	4	5	6	6	6	6	4	5	6	4	6	6	5	6	1	6	4	1	4	5	4.8	High	6	6	6	5	6	4	6	4	2	45	High	3	3	6	0	3	15	High	4
42	1	1	2	2	2	1	0	40	4	1	4	6	2	1	2	4	4	5	4	6	5	1	2	4	2	3	4	6	3.5	High	3	2	4	5	5	5	6	0	5	35	High	1	4	5	0	0	10	Moderate	6
58	1	4	3	4	3	0	0	60	4	1	4	4	3	1	1	4	6	7	4	6	1	5	4	3	7	4	6	7	4.1	High	4	6	6	6	4	0	3	4	3	36	High	1	1	3	0	4	9	Moderate	6
39	1	4	1	2	2	1	0	25	7	7	7	7	6	4	5	7	5	7	7	7	7	6	3	5	4	3	7	6	5.85	High	6	6	6	5	6	5	6	6	6	52	High	0	5	6	0	6	17	High	6
51	1	4	3	4	2	1	0	30	2	1	2	2	1	4	1	5	1	3	2	4	3	2	1	2	3	1	3	2	2.25	Moderate	1	5	1	2	5	1	2	0	2	19	Moderate	0	0	3	0	0	3	Low	5
53	0	4	2	4	3	0	0	30	7	7	7	7	1	4	5	7	5	4	7	7	7	6	6	6	5	5	7	7	5.85	High	6	6	6	6	6	5	6	6	5	52	High	5	6	6	5	5	27	High	6
57	1	4	3	4	1	1	0	25	1	7	1	7	1	7	4	7	1	7	7	7	7	7	1	7	7	1	7	7	5.05	High	6	6	6	6	6	6	6	0	6	48	High	6	6	6	0	6	24	High	6
53	1	5	3	4	1	1	0	50	1	1	4	7	7	4	1	7	7	1	1	7	7	7	1	1	4	1	7	1	3.85	High	0	6	3	0	6	0	6	0	3	24	Moderate	0	0	3	0	0	3	Low	6
55	1	2	2	4	3	0	0	20	1	1	1	2	1	1	1	4	1	1	1	4	2	2	2	2	2	1	4	4	1.9	Low	0	0	0	0	0	0	0	0	0	0	Low	0	1	0	0	0	1	Low	1
57	1	4	2	4	3	0	0	30	1	1	1	1	1	1	1	1	1	1	1	1	1	1	1	1	1	1	1	1	1	Low	1	0	1	1	0	0	0	0	0	3	Low	0	1	0	3	0	4	Low	1
59	1	4	3	4	1	0	0	30	4	5	5	6	5	4	4	4	3	1	1	4	2	3	3	3	4	3	3	4	3.55	High	4	4	4	4	4	2	3	3	3	31	High	4	4	4	3	3	18	High	4
50	1	4	3	4	2	1	0	45	5	6	5	6	5	5	4	5	4	7	5	7	7	6	3	2	2	2	5	5	4.8	High	5	6	5	4	5	6	5	3	5	44	High	1	3	6	0	3	13	High	2
49	1	5	3	4	3	0	0	60	2	1	1	2	1	4	1	3	3	3	3	4	4	4	3	3	3	3	3	3	2.7	Moderate	1	2	2	2	2	2	2	2	2	17	Moderate	2	2	2	2	2	10	Moderate	2
40	1	2	2	4	3	1	0	25	4	1	5	5	1	1	4	4	3	5	5	5	4	4	4	5	4	4	4	4	3.8	High	4	4	4	4	3	2	6	3	0	30	High	4	3	6	0	5	18	High	3
50	1	4	3	4	2	0	0	25	4	7	1	1	1	7	1	1	1	1	1	1	1	1	1	1	1	1	1	1	1.75	Low	1	1	0	1	1	0	1	0	0	5	Low	0	6	0	0	0	6	Low	6
47	1	4	3	4	3	1	0	25	7	7	5	7	5	5	2	5	4	3	4	7	7	2	2	2	4	3	6	5	4.6	High	5	6	3	3	5	3	6	6	6	43	High	3	3	6	0	6	18	High	4
41	1	1	3	4	3	1	0	20	6	6	5	5	6	6	4	6	4	3	3	6	5	4	5	6	6	4	6	6	5.1	High	6	6	6	6	5	6	5	6	5	51	High	6	6	6	5	5	28	High	6
44	1	1	2	4	2	0	0	25	5	1	5	5	5	5	5	5	5	5	5	5	4	4	4	5	5	5	5	5	4.65	High	4	4	4	4	4	4	4	4	4	36	High	4	4	4	4	4	20	High	4
52	1	5	3	4	3	0	0	60	6	7	7	7	1	1	1	7	4	7	7	4	6	1	1	1	1	4	7	4	4.2	High	6	6	6	6	6	6	6	6	3	51	High	3	4	6	6	0	19	High	6
31	1	1	3	3	2	0	0	30	7	6	6	6	6	6	4	5	4	6	7	6	6	6	6	6	6	6	6	6	5.85	High	3	3	3	3	3	3	6	3	3	30	High	3	3	3	6	2	17	High	3
36	1	4	2	3	3	1	0	90	1	1	7	7	1	1	4	7	1	1	1	7	1	4	1	1	1	1	7	4	2.95	Moderate	4	6	0	5	6	0	3	0	6	30	High	0	3	3	0	0	6	Low	3
52	1	4	3	4	1	0	0	70	1	1	1	1	1	1	4	1	1	4	3	1	1	1	4	4	1	4	4	4	2.15	Moderate	0	1	0	1	0	0	6	0	0	8	Low	0	0	0	6	0	6	Low	0
50	1	1	2	4	1	0	0	50	7	4	7	4	4	4	1	7	4	4	5	7	4	7	1	1	1	1	7	7	4.35	High	3	3	4	6	5	0	6	6	0	33	High	0	0	6	0	0	6	Low	6
56	1	4	3	4	2	1	0	15	5	6	5	7	6	4	5	7	6	7	7	7	7	5	6	4	7	6	7	5	5.95	High	4	5	5	5	4	3	3	4	3	36	High	5	4	4	1	4	18	High	1
53	0	1	3	4	1	1	0	25	7	7	7	7	6	7	6	7	6	7	7	7	7	6	6	7	7	7	6	7	6.7	High	6	6	6	6	6	6	6	2	4	48	High	3	5	6	2	2	18	High	4
31	0	5	2	1	3	0	0	25	6	1	1	2	1	1	4	6	3	6	6	6	7	5	4	4	1	4	7	7	4.1	High	3	3	1	0	2	0	2	0	1	12	Low	0	1	0	0	0	1	Low	1
41	0	4	2	4	2	1	0	30	5	5	6	5	5	4	3	5	5	5	5	6	5	4	1	1	3	1	5	3	4.1	High	5	5	5	3	4	1	4	1	0	28	High	0	3	3	0	0	6	Low	6
51	1	4	2	4	3	1	1	5	7	3	1	7	1	4	7	3	4	2	2	6	7	3	4	7	1	4	7	5	4.25	High	5	5	5	6	6	0	5	3	3	38	High	4	5	5	0	0	14	High	6
39	1	5	3	4	3	0	0	25	3	6	4	7	1	1	1	7	5	5	4	7	5	1	1	1	4	1	7	1	3.6	High	1	6	5	4	5	3	6	3	0	33	High	0	6	2	0	1	9	Moderate	6
51	1	4	3	4	2	1	0	15	7	7	7	7	3	3	3	7	7	4	7	7	4	4	1	5	2	2	6	7	5	High	6	6	6	6	6	4	5	4	1	44	High	6	4	6	0	0	16	High	6
54	1	4	3	4	2	0	0	35	2	1	2	2	3	2	2	1	2	1	2	1	1	2	3	2	2	2	1	1	1.75	Low	5	6	6	6	6	5	6	5	6	51	High	5	6	6	0	5	22	High	6
56	1	4	4	4	2	0	0	20	5	7	7	7	5	1	3	5	2	3	6	7	7	2	2	1	3	3	7	7	4.5	High	3	5	5	3	3	6	6	1	0	32	High	1	1	2	0	0	4	Low	6
23	1	2	3	4	3	1	0	105	6	7	7	7	4	6	5	6	6	7	6	6	7	7	7	7	7	7	6	6	6.35	High	6	6	6	5	6	6	6	4	5	50	High	5	3	6	5	3	22	High	5
33	1	4	2	1	2	1	0	200	7	7	7	7	7	7	5	7	7	7	7	7	6	7	7	7	7	7	7	7	6.85	High	6	6	6	6	6	6	6	6	6	54	High	6	6	6	0	6	24	High	6
45	1	4	2	4	2	1	0	10	6	4	7	7	6	4	5	6	4	5	5	6	6	4	3	5	6	4	6	7	5.3	High	5	5	4	4	5	6	4	3	3	39	High	5	4	5	4	2	20	High	3
40	1	4	3	4	1	0	0	20	7	7	7	7	7	7	6	7	7	7	7	7	7	7	7	6	7	6	7	6	6.8	High	6	6	6	6	6	6	6	5	5	52	High	6	6	6	0	0	18	High	6
50	1	4	2	4	2	1	0	30	1	1	7	7	1	1	1	7	1	1	7	7	1	1	1	1	1	1	7	1	2.8	Moderate	0	1	1	0	1	3	5	0	0	11	Low	0	0	0	0	0	0	Low	6
60	1	5	3	4	1	1	0	30	4	6	7	7	7	7	3	6	6	7	7	7	6	5	7	7	7	7	7	7	6.35	High	3	2	3	3	4	3	5	2	0	25	Moderate	0	0	3	0	0	3	Low	5
58	1	4	3	4	2	0	0	15	7	7	7	5	2	2	7	7	7	7	7	7	7	3	3	7	7	7	6	6	5.9	High	6	6	6	6	6	3	6	3	3	45	High	0	6	6	0	0	12	Moderate	3
53	1	4	3	4	3	0	0	60	6	5	7	5	4	7	7	7	5	7	7	7	7	7	7	7	7	7	6	5	6.35	High	6	5	4	5	5	2	5	5	4	41	High	5	1	6	5	6	23	High	6
22	0	1	2	1	2	0	0	60	7	7	7	7	5	7	7	7	7	7	7	7	7	7	7	7	7	7	7	7	6.9	High	6	6	6	6	6	6	6	6	6	54	High	6	6	6	0	5	23	High	6
46	1	4	2	4	1	0	0	45	5	5	6	5	4	4	6	7	5	7	7	7	6	6	7	6	6	6	6	6	5.85	High	5	5	5	5	5	5	5	5	5	45	High	5	5	5	5	5	25	High	5
28	1	5	3	1	2	1	0	60	4	5	6	7	1	5	4	3	3	5	7	5	4	7	7	5	5	4	6	4	4.85	High	6	5	4	4	5	2	6	4	0	36	High	6	6	6	0	6	24	High	0
35	1	5	2	2	2	1	0	80	6	7	7	5	5	5	6	7	5	7	7	7	7	5	7	7	7	6	7	7	6.35	High	6	5	6	5	6	4	5	3	5	45	High	6	6	6	5	4	27	High	5
35	1	5	2	3	1	1	0	20	6	7	6	7	4	6	6	7	6	6	6	6	4	4	3	3	6	3	5	5	5.3	High	6	6	6	0	6	4	6	3	3	40	High	0	0	3	1	3	7	Moderate	6
48	1	5	2	4	3	1	0	52	4	7	7	7	7	7	1	4	4	4	4	7	5	4	1	1	5	1	3	3	4.3	High	0	6	5	2	6	0	6	5	0	30	High	0	0	1	0	0	1	Low	6
29	1	5	2	2	3	1	0	70	6	6	6	6	4	6	6	7	5	6	6	6	6	7	6	7	7	4	6	6	5.95	High	3	6	5	5	4	2	4	3	1	33	High	4	5	4	0	4	17	High	3
29	1	5	2	1	2	0	0	15	2	1	3	1	3	4	2	4	1	7	5	3	3	1	3	1	1	3	4	2	2.7	Moderate	5	5	0	0	5	0	0	0	3	18	Moderate	0	2	0	0	0	2	Low	6
46	1	4	3	4	2	1	0	10	5	6	6	6	4	4	6	6	5	7	7	6	6	4	2	2	1	1	6	6	4.8	High	5	5	5	5	6	6	5	5	5	47	High	5	6	6	3	1	21	High	6
49	1	5	3	4	3	1	0	20	6	6	5	6	5	5	3	4	5	5	4	7	6	5	4	4	4	4	3	5	4.8	High	6	6	6	6	6	2	6	6	0	44	High	3	3	6	0	6	18	High	5
33	1	4	2	1	2	1	0	120	5	5	7	7	7	7	4	7	4	7	7	7	7	7	4	7	7	7	7	7	6.35	High	6	6	6	6	6	5	6	6	6	53	High	6	6	6	3	6	27	High	5
50	1	4	3	4	3	0	0	7	4	4	6	6	4	2	2	5	3	4	6	6	6	4	2	5	5	5	5	4	4.4	High	1	1	1	0	1	5	0	6	0	15	Low	0	0	0	0	0	0	Low	1
49	1	4	4	4	3	0	0	60	5	3	4	5	6	4	4	6	5	4	5	6	6	4	4	5	4	4	4	5	4.65	High	5	4	5	5	6	5	2	4	3	39	High	3	4	4	2	2	15	High	4
45	1	1	3	3	1	1	0	40	7	5	7	6	4	4	3	7	4	3	3	6	6	6	3	3	3	3	7	4	4.7	High	5	5	5	6	6	5	5	6	1	44	High	6	5	6	6	2	25	High	5
48	1	5	2	4	3	1	0	30	5	5	7	5	7	3	3	6	7	5	4	6	7	3	3	3	3	4	6	6	4.9	High	6	6	5	6	6	5	5	5	3	47	High	5	5	5	3	1	19	High	5
54	1	4	3	4	3	1	0	20	7	5	5	4	2	6	5	6	4	5	6	6	6	5	4	4	4	4	6	4	4.9	High	6	5	5	5	5	5	5	5	5	46	High	5	5	5	3	5	23	High	1
44	1	5	3	4	1	1	0	60	4	6	4	5	7	5	7	7	2	7	7	7	7	7	5	7	7	7	6	3	5.85	High	4	1	6	5	4	6	3	4	4	37	High	5	6	6	6	5	28	High	3
33	1	5	2	1	1	0	0	48	7	4	7	3	2	1	3	7	4	7	7	7	7	7	4	2	7	5	7	3	5.05	High	5	6	6	6	6	0	3	1	0	33	High	6	6	4	3	0	19	High	5
32	1	1	2	1	3	0	0	130	7	7	6	7	1	6	7	7	6	7	7	7	7	7	5	3	3	7	7	5	5.95	High	6	6	2	6	3	1	6	0	3	33	High	1	4	5	0	0	10	Moderate	6
51	0	2	3	4	2	1	0	35	2	1	3	1	5	1	2	3	1	1	3	1	2	3	1	3	1	3	1	1	1.95	Low	5	6	6	5	6	6	6	6	0	46	High	0	6	6	0	6	18	High	6
42	1	4	2	3	3	0	0	1	4	4	7	7	4	7	7	7	4	7	7	7	7	7	7	7	7	7	7	7	6.4	High	4	4	4	4	4	4	6	4	0	34	High	4	4	6	6	5	25	High	4
35	1	1	2	3	2	1	0	45	4	6	5	6	4	3	3	5	4	4	4	4	5	4	2	3	4	2	5	4	4.05	High	3	2	2	1	2	1	2	1	1	15	Low	1	1	3	1	1	7	Moderate	1
43	1	1	3	4	2	1	0	35	4	6	3	6	1	1	7	6	2	6	6	6	6	5	3	2	3	3	5	2	4.15	High	3	5	3	2	6	5	4	2	0	30	High	0	3	3	0	0	6	Low	2
44	1	4	2	4	1	1	0	45	7	7	5	7	1	4	6	4	3	7	7	5	5	4	6	7	7	5	7	6	5.5	High	6	6	5	6	5	5	4	1	4	42	High	5	6	6	4	4	25	High	1
51	1	4	3	4	2	1	0	90	5	5	4	4	4	5	1	5	4	5	6	6	7	5	5	4	5	4	6	6	4.8	High	5	5	5	4	4	4	4	4	3	38	High	4	4	4	3	3	18	High	4
54	0	5	2	4	2	0	0	30	7	7	7	7	7	1	7	7	7	7	7	7	7	7	7	7	7	7	7	7	6.7	High	6	6	0	6	0	0	3	3	3	27	High	6	0	3	3	3	15	High	6
47	1	4	2	4	1	1	0	50	4	5	7	6	5	5	5	7	5	4	4	7	7	3	3	3	3	3	6	3	4.75	High	6	5	6	6	6	6	6	5	0	46	High	0	4	6	0	5	15	High	6
47	1	4	3	4	2	0	0	45	7	7	7	7	7	7	7	7	7	7	7	7	7	4	7	7	7	7	7	7	6.85	High	6	6	6	6	6	6	6	6	6	54	High	6	6	6	6	6	30	High	6
50	1	4	4	4	3	0	0	20	6	3	4	1	6	1	5	1	5	3	4	2	6	2	3	5	2	3	5	3	3.5	High	3	1	4	1	2	1	2	4	3	21	Moderate	4	3	1	1	3	12	Moderate	1
43	1	4	3	2	1	0	0	45	5	7	5	7	7	7	5	7	5	7	6	7	7	6	6	5	7	7	7	7	6.35	High	5	5	6	4	5	6	6	0	2	39	High	0	5	5	6	0	16	High	6
56	1	5	3	4	1	1	0	90	7	7	7	7	2	7	3	7	6	6	7	7	7	7	6	6	6	6	7	6	6.2	High	6	6	6	6	6	5	6	6	5	52	High	6	6	6	0	3	21	High	5
48	1	4	3	4	2	1	0	5	3	1	5	5	3	2	4	5	4	4	4	4	5	5	3	6	4	3	6	7	4.15	High	6	6	6	6	6	6	6	6	6	54	High	4	6	6	6	6	28	High	6
38	0	1	3	4	1	1	0	60	7	7	7	7	5	7	5	7	7	7	7	7	7	7	7	5	5	7	7	7	6.6	High	6	6	6	6	6	5	6	6	5	52	High	5	6	6	0	3	20	High	6
49	1	4	2	4	3	1	0	65	7	7	6	6	4	1	4	7	3	7	7	6	4	6	3	6	5	7	7	7	5.5	High	6	6	6	6	6	6	2	6	6	50	High	5	6	6	6	2	25	High	3
39	0	1	2	2	2	1	0	20	7	7	7	5	7	7	7	7	5	7	7	7	7	7	7	7	7	7	7	7	6.8	High	6	6	6	6	6	6	6	5	5	52	High	6	5	6	5	4	26	High	5
45	1	5	3	4	3	0	0	45	4	4	5	6	2	1	1	2	2	3	3	4	4	3	2	2	3	2	3	3	2.95	Moderate	1	2	1	0	1	2	2	2	1	12	Low	1	2	2	1	0	6	Low	1
35	1	1	2	3	1	0	1	1	6	6	4	7	7	7	7	7	5	7	7	7	7	7	7	7	7	7	7	7	6.65	High	2	2	2	3	3	1	3	4	0	20	Moderate	3	5	5	4	6	23	High	3
39	1	1	2	2	2	0	1	69	4	3	4	6	4	4	4	5	4	6	6	5	6	6	6	6	7	6	6	6	5.2	High	5	4	6	6	4	6	6	4	4	45	High	4	5	6	4	0	19	High	6
50	1	4	3	4	2	1	0	30	7	4	7	7	1	7	1	7	7	7	7	7	7	7	7	1	7	4	7	7	5.8	High	6	6	6	5	5	6	6	3	4	47	High	0	3	6	0	3	12	Moderate	3
40	1	2	3	2	3	1	0	30	3	7	6	6	2	4	1	4	7	7	7	6	1	2	3	6	7	6	4	4	4.65	High	5	3	2	5	1	0	2	0	0	18	Moderate	4	6	6	1	2	19	High	2
52	1	5	3	4	3	1	0	30	7	7	7	7	1	4	2	5	5	5	5	7	6	7	2	2	1	1	7	7	4.75	High	3	6	6	6	6	4	6	5	3	45	High	5	3	6	5	1	20	High	6
42	1	4	2	3	3	1	0	30	5	5	5	6	5	5	2	6	5	6	6	6	7	5	2	2	5	2	5	6	4.8	High	6	6	6	6	6	6	6	5	4	51	High	4	6	5	1	6	22	High	6
23	1	1	2	1	2	1	1	120	7	7	7	7	7	7	5	4	7	7	7	7	7	7	7	7	7	7	7	7	6.75	High	6	6	6	6	5	5	3	6	5	48	High	5	6	6	6	6	29	High	6
22	0	1	2	1	3	0	0	120	4	4	4	6	7	2	4	7	4	4	4	7	7	4	4	7	7	4	7	7	5.2	High	5	6	5	6	6	4	6	5	5	48	High	0	0	6	0	5	11	Moderate	5
26	0	1	2	1	2	0	0	30	7	7	7	7	7	7	7	7	7	7	7	7	7	7	7	7	7	7	7	7	7	High	6	6	6	6	6	6	6	6	6	54	High	6	6	6	6	6	30	High	6
33	0	5	2	2	3	0	0	45	6	4	3	7	1	1	2	6	3	4	6	6	5	2	2	3	2	2	5	3	3.65	High	1	1	1	0	2	1	5	2	0	13	Low	0	4	3	0	4	11	Moderate	2
43	1	2	2	4	3	1	0	20	7	7	7	7	5	6	1	6	6	7	7	7	7	6	6	7	7	6	6	7	6.25	High	6	6	6	6	6	6	6	1	6	49	High	6	6	6	6	6	30	High	6
43	1	4	3	4	2	0	0	20	5	5	4	7	1	1	3	6	5	7	7	7	7	6	5	1	1	1	4	7	4.5	High	4	6	4	3	6	6	3	4	4	40	High	3	3	3	5	0	14	High	6
46	1	4	2	2	2	1	0	15	6	5	7	7	3	3	5	7	5	6	7	7	7	4	6	7	5	6	7	6	5.8	High	6	6	6	6	6	6	6	6	6	54	High	6	6	6	5	0	23	High	0
49	1	1	3	4	3	1	0	110	4	4	4	4	7	7	6	6	6	4	7	7	6	6	4	6	6	5	6	6	5.55	High	5	5	5	5	6	1	6	6	6	45	High	5	0	6	0	5	16	High	4
54	1	4	2	4	3	0	0	30	7	7	7	7	3	2	5	7	4	2	3	7	7	6	3	7	7	4	7	7	5.45	High	6	6	6	6	6	6	6	6	1	49	High	4	6	6	6	5	27	High	4
55	1	1	3	4	3	1	0	20	7	4	7	5	3	2	2	5	2	6	7	7	7	4	3	2	4	3	7	4	4.55	High	6	6	5	6	6	4	6	6	2	47	High	6	6	6	1	5	24	High	6
34	1	3	2	2	2	1	0	20	7	7	7	7	7	7	4	7	6	7	7	7	7	6	4	4	4	7	1	4	5.85	High	6	4	6	3	6	6	6	3	0	40	High	0	3	3	3	0	9	Moderate	6
41	1	4	2	4	2	0	0	40	6	6	4	6	2	1	4	6	4	6	6	5	5	4	4	4	4	4	6	5	4.6	High	5	3	3	3	3	0	6	1	0	24	Moderate	0	0	0	0	0	0	Low	6
50	1	5	2	2	3	1	0	60	6	7	4	7	7	7	4	5	5	7	7	7	7	6	6	7	7	7	7	6	6.3	High	4	5	5	6	5	3	4	3	3	38	High	0	0	4	1	5	10	Moderate	5
52	1	5	2	4	1	1	0	45	7	7	7	7	7	7	6	7	6	7	7	7	7	6	7	7	7	7	7	7	6.85	High	6	6	6	6	6	6	6	6	6	54	High	4	5	6	6	6	27	High	5
27	1	5	2	1	3	0	0	50	5	3	6	6	4	6	2	6	6	7	6	6	7	6	3	2	4	2	3	4	4.7	High	5	6	6	5	4	5	6	0	0	37	High	0	6	6	1	5	18	High	6
31	1	1	2	2	1	0	0	40	7	2	6	7	6	2	4	7	4	5	6	7	4	5	5	6	6	5	7	6	5.35	High	6	6	6	3	6	6	6	4	3	46	High	0	6	6	0	2	14	High	5
30	1	5	3	1	2	1	0	15	3	5	2	2	2	1	3	6	3	1	7	4	6	3	1	2	3	1	2	3	3	Moderate	2	2	1	1	1	1	6	2	1	17	Moderate	0	1	1	0	6	8	Moderate	1
45	1	4	3	4	3	0	0	60	1	1	1	1	1	2	6	1	6	1	1	1	1	6	3	4	4	5	1	2	2.45	Moderate	2	6	6	3	6	4	6	6	6	45	High	3	5	6	3	0	17	High	5
29	1	1	2	2	1	1	0	18	7	7	3	7	2	7	2	7	5	7	7	7	7	4	5	4	4	1	7	6	5.3	High	5	5	6	1	5	5	5	4	4	40	High	1	6	6	0	0	13	High	6
53	1	4	3	4	1	1	0	45	4	7	7	6	1	6	4	2	4	3	7	7	7	5	4	1	6	4	7	5	4.85	High	5	6	6	4	6	6	6	3	5	47	High	1	5	5	6	3	20	High	4
56	1	2	3	4	3	0	0	60	7	7	7	7	4	1	4	7	7	7	7	7	7	7	4	4	4	6	7	7	5.9	High	6	6	6	6	6	2	6	6	1	45	High	2	3	6	2	0	13	High	6
29	0	1	2	1	2	1	0	115	7	7	6	3	1	1	5	4	4	6	5	7	7	5	4	3	4	1	7	6	4.65	High	6	6	6	6	6	6	4	6	6	52	High	6	1	6	1	6	20	High	6
54	1	4	2	4	1	1	0	45	5	7	7	7	4	4	5	7	5	4	4	7	7	4	4	2	2	2	6	7	5	High	6	6	6	6	6	5	6	5	5	51	High	4	5	6	0	4	19	High	4
25	1	4	2	1	2	0	0	45	7	7	7	7	7	7	5	7	7	4	7	7	7	7	7	7	7	7	7	7	6.75	High	6	6	3	6	6	3	6	5	6	47	High	3	6	6	6	1	22	High	1
55	1	4	3	4	2	1	0	45	6	4	6	6	6	6	5	7	6	6	7	6	7	4	5	5	6	6	7	6	5.85	High	6	5	6	5	5	6	6	5	5	49	High	3	6	6	5	6	26	High	5
26	0	5	2	1	2	1	0	40	1	4	4	7	4	4	1	4	4	7	7	4	7	7	7	1	4	7	7	4	4.75	High	4	6	5	5	3	0	5	0	0	28	High	3	2	6	4	0	15	High	5
52	1	4	3	4	2	0	0	10	6	7	7	6	7	6	5	6	4	1	4	7	7	4	4	5	3	3	4	2	4.9	High	3	6	6	6	6	0	6	6	0	39	High	5	4	6	3	0	18	High	6
48	1	4	3	4	2	1	0	30	7	5	5	7	1	1	7	3	7	1	3	7	7	1	4	4	3	3	4	3	4.15	High	6	6	4	4	6	4	4	4	3	41	High	4	4	4	4	0	16	High	2
47	1	5	3	4	3	1	0	45	4	4	3	7	5	3	1	3	3	5	4	4	4	2	2	3	3	3	3	3	3.45	High	1	1	1	1	4	0	5	0	0	13	Low	1	1	4	0	0	6	Low	6
54	1	4	3	4	1	1	0	60	7	7	7	7	7	7	4	7	1	1	1	7	7	7	1	1	7	1	4	7	4.9	High	3	3	0	6	0	0	3	0	0	15	Low	0	0	0	0	0	0	Low	6
38	1	5	2	3	3	0	0	15	4	1	2	3	1	6	3	3	4	6	2	6	4	5	3	4	5	4	4	4	3.7	High	4	3	6	2	6	3	3	3	2	32	High	2	4	5	1	0	12	Moderate	4
52	1	4	2	4	1	1	0	15	7	7	7	7	7	7	4	6	5	6	6	7	7	5	5	4	4	5	7	6	5.95	High	5	5	4	1	6	6	6	1	5	39	High	0	0	2	0	0	2	Low	5
34	1	1	3	2	2	1	0	15	4	4	6	4	4	6	4	7	6	4	4	6	6	7	5	4	4	7	6	5	5.15	High	5	3	3	3	6	3	6	5	4	38	High	3	3	3	0	0	9	Moderate	3
52	1	4	3	4	2	1	1	50	4	1	4	4	1	1	2	5	3	5	5	3	5	4	3	2	2	3	4	4	3.25	Moderate	3	4	3	4	3	5	3	3	2	30	High	3	5	5	3	2	18	High	4
46	0	1	3	4	3	0	0	30	7	7	7	6	6	1	6	7	7	7	7	7	7	4	4	2	2	2	7	5	5.4	High	6	6	6	5	6	5	3	2	1	40	High	0	1	0	0	0	1	Low	6
55	1	4	3	4	2	1	0	35	6	7	7	7	7	6	4	6	7	6	6	7	6	7	2	6	7	7	6	7	6.2	High	6	6	5	6	6	6	5	5	6	51	High	5	5	6	5	3	24	High	1
50	1	4	2	4	1	0	0	45	4	1	4	1	1	1	1	1	1	1	1	4	3	4	1	1	1	1	1	1	1.7	Low	0	2	0	4	1	1	5	1	1	15	Low	0	1	1	1	1	4	Low	0
53	1	2	3	3	2	0	0	20	4	1	1	1	1	1	3	5	3	1	5	2	4	3	3	4	4	4	5	4	2.95	Moderate	4	2	3	6	4	0	2	3	3	27	High	2	2	4	0	1	9	Moderate	0
53	1	5	2	4	3	0	0	20	4	4	4	4	4	4	4	4	4	4	4	4	4	4	3	2	4	4	4	3	3.8	High	0	0	0	6	6	6	6	6	0	30	High	0	6	6	1	0	13	High	6
53	1	3	4	4	3	1	0	20	6	1	1	4	4	7	5	4	4	7	6	5	5	2	5	5	6	5	4	2	4.4	High	6	4	4	4	6	3	3	4	3	37	High	3	4	4	4	2	17	High	3
55	0	1	3	4	2	1	0	60	1	1	1	1	1	7	2	2	2	2	2	2	3	2	2	2	2	2	2	2	2.05	Moderate	0	0	4	0	0	0	0	0	3	7	Low	0	0	0	0	1	1	Low	6
52	1	4	4	4	3	1	0	60	6	1	5	7	5	4	3	7	7	7	6	7	6	6	1	5	6	7	6	6	5.4	High	5	6	5	3	6	3	6	6	5	45	High	5	5	6	5	6	27	High	4
44	1	1	3	3	1	1	0	30	5	5	4	5	7	6	5	7	7	6	7	7	4	5	5	4	7	5	7	3	5.55	High	4	6	5	5	5	3	6	4	5	43	High	5	5	6	5	5	26	High	5
57	1	5	3	4	2	1	1	45	7	1	7	7	1	7	5	4	2	7	1	7	7	7	1	7	7	7	7	7	5.3	High	6	6	6	6	6	6	6	6	6	54	High	6	6	6	6	6	30	High	0
50	1	1	3	4	1	1	0	40	6	6	5	6	4	6	5	7	6	6	6	7	7	6	5	4	5	4	6	6	5.65	High	6	6	5	6	6	5	5	6	6	51	High	6	6	1	0	5	18	High	0
56	1	5	2	4	2	0	0	20	5	6	7	7	7	3	3	7	2	7	7	7	7	4	7	7	7	7	6	5	5.9	High	6	6	6	4	6	2	6	6	0	42	High	4	6	6	3	0	19	High	5
49	1	4	3	4	1	1	1	60	4	7	7	7	4	6	4	6	5	7	5	6	7	5	4	7	6	6	5	5	5.65	High	3	3	3	4	3	3	6	3	1	29	High	4	6	6	6	1	23	High	5
42	1	4	3	3	1	1	1	35	7	7	7	7	7	7	5	7	6	7	6	7	5	7	2	1	7	7	4	6	5.95	High	1	6	6	3	6	6	6	6	5	45	High	0	1	6	1	1	9	Moderate	6
45	1	4	3	4	1	1	1	60	5	5	5	5	5	5	3	5	5	5	5	5	5	4	3	4	4	4	6	4	4.6	High	5	3	3	1	4	5	5	3	1	30	High	0	3	3	6	3	15	High	3
57	1	4	4	4	2	1	1	45	4	7	5	5	1	2	1	7	7	5	4	7	7	3	4	6	7	3	7	7	4.95	High	6	6	6	4	6	4	6	5	6	49	High	1	2	6	6	6	21	High	5
48	1	3	2	4	2	0	0	60	7	3	3	7	7	5	7	7	7	7	7	7	7	4	4	6	7	4	4	4	5.7	High	6	6	6	6	6	2	6	6	5	49	High	5	6	6	5	5	27	High	6
54	1	4	3	4	3	0	0	30	7	7	7	7	7	1	1	1	1	1	1	1	1	1	1	1	1	1	1	1	2.5	Moderate	3	5	6	2	4	2	0	0	1	23	Moderate	1	3	4	2	0	10	Moderate	2
54	1	4	2	4	3	1	0	30	4	4	6	6	6	6	6	6	4	5	5	6	6	6	5	6	6	5	6	6	5.5	High	5	4	5	5	5	4	5	5	6	44	High	5	4	5	3	6	23	High	3
44	1	4	3	4	3	1	0	90	7	7	7	7	7	7	3	7	3	4	4	4	3	3	3	3	3	3	4	5	4.7	High	3	3	6	1	6	3	6	6	5	39	High	3	6	6	1	6	22	High	6
35	0	2	3	3	1	1	0	15	4	4	4	2	1	7	1	2	2	6	5	5	6	1	5	1	6	5	5	5	3.85	High	6	5	5	1	1	2	1	1	1	23	Moderate	2	5	5	1	1	14	High	5
54	1	5	3	4	2	1	0	70	7	7	7	7	7	7	7	7	4	4	4	7	7	4	6	4	7	5	7	7	6.1	High	4	2	1	0	6	2	6	2	2	25	Moderate	2	6	6	5	1	20	High	0
62	0	4	3	4	1	1	0	25	4	1	1	1	1	1	4	4	4	4	7	4	7	4	4	4	4	4	4	4	3.55	High	6	6	6	3	6	5	5	6	0	43	High	0	3	4	1	0	8	Moderate	6
38	1	2	3	4	3	1	0	60	3	5	6	6	5	3	3	5	4	5	5	6	6	4	4	2	5	5	4	4	4.5	High	5	5	1	5	5	3	4	5	1	34	High	1	2	2	0	1	6	Low	6
51	1	2	2	4	2	1	0	50	4	7	6	7	5	4	6	5	5	7	6	7	6	7	6	6	7	7	6	6	6	High	5	6	4	3	4	1	5	2	4	34	High	1	0	6	4	4	15	High	5
55	0	5	4	4	2	0	0	30	4	6	4	6	1	1	4	4	2	3	5	4	5	4	6	5	7	5	7	5	4.4	High	5	6	4	6	6	2	1	1	5	36	High	6	6	6	1	5	24	High	5
29	0	1	3	2	3	1	0	45	3	1	4	3	1	2	1	7	2	3	4	4	6	2	3	1	1	1	5	1	2.75	Moderate	3	3	0	3	6	6	6	3	3	33	High	0	6	5	5	0	16	High	6
49	1	4	2	4	2	1	1	45	7	6	5	7	7	6	5	4	6	7	5	6	7	4	5	6	7	7	6	6	5.95	High	4	5	5	5	5	6	5	6	4	45	High	4	3	5	4	4	20	High	4
50	1	4	3	4	2	0	0	60	4	4	4	4	4	4	4	4	4	4	4	4	4	4	4	4	4	4	4	4	4	High	6	4	3	4	5	5	5	3	4	39	High	3	0	3	0	4	10	Moderate	4
45	1	1	2	4	2	0	0	30	7	1	7	7	1	4	7	7	7	7	7	7	7	7	7	7	7	7	7	7	6.25	High	6	6	6	6	6	0	6	6	0	42	High	0	6	6	6	6	24	High	6
48	0	5	2	4	2	1	0	20	7	7	7	7	7	7	7	7	7	7	7	7	7	7	7	7	7	7	7	7	7	High	6	6	6	6	6	6	6	6	6	54	High	0	6	6	2	5	19	High	6
	1	1	2	4	2	0	0	30	4	4	4	6	4	5	5	4	4	5	4	4	4	2	4	2	2	2	4	4	3.85	High	2	2	2	2	2	3	2	1	2	18	Moderate	2	2	2	1	1	8	Moderate	1
25	1	1	2	1	3	1	0	10	6	7	5	7	2	5	4	7	4	4	5	6	7	7	7	7	7	5	6	4	5.6	High	6	6	5	2	5	4	5	5	3	41	High	0	4	6	6	0	16	High	2
37	1	1	2	3	3	0	0	120	7	7	7	7	6	7	7	7	6	7	7	7	7	7	7	7	7	7	7	7	6.9	High	6	6	6	6	0	6	6	6	6	48	High	4	6	6	6	5	27	High	1
56	1	4	2	4	2	1	0	30	4	4	3	2	3	4	4	4	4	3	3	3	3	4	6	5	6	6	6	6	4.15	High	3	4	3	4	5	5	6	3	3	36	High	2	6	6	3	5	22	High	3
33	1	5	2	3	1	1	0	15	4	6	6	5	6	5	3	3	4	3	6	4	2	2	1	3	1	1	1	1	3.35	Moderate	1	1	1	0	1	4	0	0	0	8	Low	0	0	0	0	0	0	Low	5
50	0	1	2	4	3	0	0	60	5	3	3	5	6	6	4	5	7	5	6	7	6	4	5	4	4	5	6	7	5.15	High	6	6	6	6	6	4	5	4	5	48	High	5	5	2	6	6	24	High	5
43	1	4	3	4	1	1	0	25	7	7	7	7	7	4	4	7	7	7	7	7	7	7	7	7	7	7	7	7	6.7	High	4	4	4	6	6	6	6	6	6	48	High	6	6	6	6	6	30	High	6
40	1	4	2	2	2	0	0	20	5	7	5	6	3	5	5	7	5	5	5	5	5	4	4	5	5	4	7	4	5.05	High	4	3	1	4	6	6	6	4	4	38	High	6	4	2	2	0	14	High	4
54	1	1	3	4	1	0	0	45	7	6	7	7	6	4	4	7	6	6	6	7	7	6	6	7	7	6	7	7	6.3	High	6	5	5	6	6	6	6	6	0	46	High	5	5	5	5	5	25	High	5
46	1	4	3	4	1	1	0	90	4	4	6	7	6	4	1	4	4	1	4	7	1	4	1	1	4	1	1	4	3.45	High	3	2	4	3	5	0	2	2	0	21	Moderate	0	0	2	0	3	5	Low	6
57	1	4	3	4	2	1	0	45	1	2	7	6	5	5	2	2	2	1	1	7	7	7	1	6	6	6	7	7	4.4	High	6	6	5	6	6	6	5	6	6	52	High	6	4	4	2	6	22	High	6
52	1	4	2	3	1	0	0	50	6	4	7	7	7	4	4	7	6	7	7	7	7	7	6	4	7	4	7	7	6.1	High	6	6	6	6	6	6	6	2	6	50	High	6	6	6	0	3	21	High	4
	1	4	2	2	1	1	0	60	7	6	7	6	5	5	6	7	5	7	7	7	7	7	5	5	7	6	7	7	6.3	High	6	6	6	6	6	6	6	6	6	54	High	6	6	6	1	6	25	High	6
48	0	5	2	4	2	1	0	20	7	7	7	7	7	7	7	7	7	7	7	7	7	7	7	7	7	7	7	7	7	High	6	6	6	6	6	6	6	6	6	54	High	0	6	6	2	5	19	High	6
	1	1	2	4	2	0	0	30	4	4	4	6	4	5	5	4	4	5	4	4	4	2	4	2	2	2	4	4	3.85	High	2	2	2	2	2	3	2	1	2	18	Moderate	2	2	2	1	1	8	Moderate	1
52	1	4	3	4	3	1	0	10	7	4	7	7	3	4	2	5	6	3	3	4	6	3	3	3	5	4	5	4	4.4	High	3	6	5	3	5	6	4	3	1	36	High	3	6	6	5	5	25	High	2
53	1	1	3	4	1	0	0	60	4	4	4	4	1	4	2	4	4	4	4	4	4	4	4	4	4	2	4	4	3.65	High	1	1	3	1	2	1	2	1	0	12	Low	0	2	2	0	3	7	Moderate	3
56	1	1	3	4	1	0	0	45	2	4	4	1	4	1	1	4	4	4	4	4	4	2	4	1	1	4	3	4	3	Moderate	4	1	1	5	4	0	6	1	0	22	Moderate	5	0	0	1	1	7	Moderate	6
48	1	2	3	4	2	0	0	60	7	5	7	7	7	7	4	7	4	4	6	6	7	7	6	7	7	7	7	7	6.3	High	5	6	6	6	5	3	6	1	2	40	High	6	6	6	3	4	25	High	6
48	1	5	2	4	1	0	0	60	4	4	4	4	4	4	1	4	4	4	7	4	4	4	1	4	4	4	4	4	3.85	High	4	4	4	4	5	1	5	3	0	30	High	4	4	4	1	1	14	High	4
55	1	1	2	4	1	1	0	45	7	7	7	7	4	7	7	7	7	7	7	7	7	7	7	7	7	7	7	7	6.85	High	6	6	6	6	6	6	6	6	0	48	High	6	0	0	1	6	13	High	5
49	1	5	3	4	3	1	1	50	5	7	4	7	7	6	1	6	2	7	5	7	7	5	7	6	4	4	7	7	5.55	High	6	6	6	6	6	3	6	6	2	47	High	5	6	6	0	2	19	High	6
54	1	4	2	4	2	1	0	35	7	7	7	7	4	1	5	5	6	1	7	7	7	7	3	3	3	5	7	7	5.3	High	5	5	5	5	5	5	5	5	3	43	High	2	4	5	5	1	17	High	5
41	0	1	3	2	2	1	0	20	7	7	5	7	7	7	5	7	4	7	7	7	7	7	7	5	7	7	7	7	6.55	High	6	5	5	6	6	5	6	1	2	42	High	0	6	6	0	0	12	Moderate	6
56	0	3	3	4	2	1	1	30	5	1	7	5	1	7	1	1	5	1	1	6	6	1	1	1	1	1	6	1	2.95	Moderate	5	6	0	6	5	0	4	0	4	30	High	0	0	0	0	0	0	Low	3
42	1	4	2	4	3	0	0	40	5	ú	6	7	4	6	4	7	5	4	5	7	7	6	1	2	3	3	4	4	4.74	High	5	5	0	5	5	3	6	6	1	36	High	3	2	2	0	1	8	Moderate	5
[truncated: 11 more columns]

## Sheet: Dictionary
Variable	Field Attributes
age	0-99 yrs
sex	0=Female
	1=Male
civil_status	1=Single
	2=Divorced
	3=Widow
	4=Married
	5=Living togheter
annual_income	1=$0 - $15,000
	2=$15,001 - $30,000
	3=$30,001 - $45,000
	4=$45,001 or more
years_service	1=1-5 years
	2=6-10years
	3=11-15years
	4=16 years or more
security_level	1=minimum security
	2=medium security
	3=maximum security
month_absence	0=No
	1=Yes
Bo_workshop	0=No
	1=Yes
min_to_work	0-210 min
shift_work	1=Absolutly no stress
	2
	3
	4=Moderate stress
	5
	6
	7=High stress
working_night	1=Absolutly no stress
	2
	3
	4=Moderate stress
	5
	6
	7=High stress
over_time	1=Absolutly no stress
	2
	3
	4=Moderate stress
	5
	6
	7=High stress
risk_injured	1=Absolutly no stress
	2
	3
	4=Moderate stress
	5
	6
	7=High stress
work_activities	1=Absolutly no stress
	2
	3
	4=Moderate stress
	5
	6
	7=High stress
traumatic_events	1=Absolutly no stress
	2
	3
	4=Moderate stress
	5
	6
	7=High stress
social_life_work	1=Absolutly no stress
	2
	3
	4=Moderate stress
	5
	6
	7=High stress
time_avaible_friends	1=Absolutly no stress
	2
	3
	4=Moderate stress
	5
	6
	7=High stress
paperwork	1=Absolutly no stress
	2
	3
	4=Moderate stress
	5
	6
	7=High stress
eating_healthy	1=Absolutly no stress
	2
	3
	4=Moderate stress
	5
	6
	7=High stress
physical_condition	1=Absolutly no stress
	2
	3
	4=Moderate stress
	5
	6
	7=High stress
fatigue	1=Absolutly no stress
	2
	3
	4=Moderate stress
	5
	6
	7=High stress
health_problems	1=Absolutly no stress
	2
	3
	4=Moderate stress
	5
	6
	7=High stress
family_understanding	1=Absolutly no stress
	2
	3
	4=Moderate stress
	5
	6
	7=High stress
friends_outside	1=Absolutly no stress
	2
	3
	4=Moderate stress
	5
	6
	7=High stress
public_image	1=Absolutly no stress
	2
	3
	4=Moderate stress
	5
	6
	7=High stress
negative_comments	1=Absolutly no stress
	2
	3
	4=Moderate stress
	5
	6
	7=High stress
social_life_limitations	1=Absolutly no stress
	2
	3
	4=Moderate stress
	5
	6
	7=High stress
always_job	1=Absolutly no stress
	2
	3
	4=Moderate stress
	5
	6
	7=High stress
stigma_associated_job	1=Absolutly no stress
	2
	3
	4=Moderate stress
	5
	6
	7=High stress
PSQ_Score	0-7
Stress_Level	High
	Moderate
	Low
emotionally_exhausted_ee	0=Never
	1=Few times a year or less
	2=one time a month or less
	3=Few times a month or less
	4=One time a week
	5=Few times a week
	6=Everyday
feel_worn_out_ee	0=Never
	1=Few times a year or less
	2=one time a month or less
	3=Few times a month or less
	4=One time a week
	5=Few times a week
	6=Everyday
feel_fatigued_ee	0=Never
	1=Few times a year or less
	2=one time a month or less
	3=Few times a month or less
	4=One time a week
	5=Few times a week
	6=Everyday
working_people_ee	0=Never
	1=Few times a year or less
	2=one time a month or less
	3=Few times a month or less
	4=One time a week
	5=Few times a week
	6=Everyday
burned_work_ee	0=Never
	1=Few times a year or less
	2=one time a month or less
	3=Few times a month or less
	4=One time a week
	5=Few times a week
	6=Everyday
frustrated_work_ee	0=Never
	1=Few times a year or less
	2=one time a month or less
	3=Few times a month or less
	4=One time a week
	5=Few times a week
	6=Everyday
work_hard_ee	0=Never
	1=Few times a year or less
	2=one time a month or less
	3=Few times a month or less
	4=One time a week
	5=Few times a week
	6=Everyday
direct_contact_people_ee	0=Never
	1=Few times a year or less
	2=one time a month or less
	3=Few times a month or less
	4=One time a week
	5=Few times a week
	6=Everyday
wits_end_ee	0=Never
	1=Few times a year or less
	2=one time a month or less
	3=Few times a month or less
	4=One time a week
	5=Few times a week
	6=Everyday
score_ee	0-54
ee_level	High
	Moderate
	Low
collegues_as_objects_dp	0=Never
	1=Few times a year or less
	2=one time a month or less
	3=Few times a month or less
	4=One time a week
	5=Few times a week
	6=Everyday
become_callous_dp	0=Never
	1=Few times a year or less
	2=one time a month or less
	3=Few times a month or less
	4=One time a week
	5=Few times a week
	6=Everyday
emotionally_harder_dp	0=Never
	1=Few times a year or less
	2=one time a month or less
	3=Few times a month or less
	4=One time a week
	5=Few times a week
	6=Everyday
not_intereste_colleague_dp	0=Never
	1=Few times a year or less
	2=one time a month or less
	3=Few times a month or less
	4=One time a week
	5=Few times a week
	6=Everyday
blame_problems_dp	0=Never
	1=Few times a year or less
	2=one time a month or less
	3=Few times a month or less
	4=One time a week
	5=Few times a week
	6=Everyday
score_dp	0-30
dp_level	High
	Moderate
	Low
understand_actions_pa	0=Never
	1=Few times a year or less
	2=one time a month or less
	3=Few times a month or less
	4=One time a week
	5=Few times a week
	6=Everyday
people_problems_pa	0=Never
	1=Few times a year or less
	2=one time a month or less
	3=Few times a month or less
	4=One time a week
	5=Few times a week
	6=Everyday
influence_others_pa	0=Never
	1=Few times a year or less
	2=one time a month or less
	3=Few times a month or less
	4=One time a week
	5=Few times a week
	6=Everyday
full_energy_pa	0=Never
	1=Few times a year or less
	2=one time a month or less
	3=Few times a month or less
	4=One time a week
	5=Few times a week
	6=Everyday
relaxed_atmosphere_pa	0=Never
	1=Few times a year or less
	2=one time a month or less
	3=Few times a month or less
	4=One time a week
	5=Few times a week
	6=Everyday
stimulated_working_pa	0=Never
	1=Few times a year or less
	2=one time a month or less
	3=Few times a month or less
	4=One time a week
	5=Few times a week
	6=Everyday
achieved_objectives_pa	0=Never
	1=Few times a year or less
	2=one time a month or less
	3=Few times a month or less
	4=One time a week
	5=Few times a week
	6=Everyday
emotional_problems_pa	0=Never
	1=Few times a year or less
	2=one time a month or less
	3=Few times a month or less
	4=One time a week
	5=Few times a week
	6=Everyday
score_pa	0-48
pa_level	High
	Moderate
	Low
Burnout Score	0-84
Burnout	0=No
	1=Yes
